# Supplementary material for: Integrative Meta-Analysis: Unveiling Genetic Factors in Meat Sheep Growth and Muscular Development through QTL and Transcriptome Studies
Source: Animals (Basel). 2024 Jun 4;14(11):1679. doi: 10.3390/ani14111679 (PMC11171046; doi:10.3390/ani14111679)
Supplement: Supplementary file 1 [file animals-14-01679-s001.zip]

Archive with 2 entries (2 files):
- 1.Supplementary File S1.xlsx
- 2.Supplementary File S2.pdf
