# Supplementary material for: Integrative Meta-Analysis: Unveiling Genetic Factors in Meat Sheep Growth and Muscular Development through QTL and Transcriptome Studies
Source: Animals (Basel). 2024 Jun 4;14(11):1679. doi: 10.3390/ani14111679 (PMC11171046; doi:10.3390/ani14111679)
Supplement: Supplementary file 1 [file animals-14-01679-s001.zip › 1.Supplementary File S1.xlsx]

## Sheet: Table S1
		Table S1. Published papers that have been used in the current investiation
No.	Title	DOI	Journal	Year
7	Combined Transcriptome and Metabolome Analysis	doi.org/10.3390/ijms24098120	IJMS	2023
12	Hepatic Transcriptome Analysis Reveals Genes,	https://doi.org/10.3390/ani13040674	Animals	2023
45	Effects of Feeding Systems and Castration on the Growth Performance and some Carcass Traits in Lambs of Dhamari sheep- Yemen	DOI: 10.21608/asajs.2023.310127	The Arab Journal of Agricultural Sciences,	2023
46	Cactus pear mucilage processing enhances corn silage's quality, ruminal degradability, goat kids' performance, carcass traits, and dietary economic profitability	https://doi.org/10.1016/j.smallrumres.2023.107083	Small Ruminant Research	2023
47	Effects of Duration of Calcium Propionate Supplementation in Lambs Finished with Supplemental Zilpaterol Hydrochloride: Productive Performance, Carcass Characteristics, and Meat Quality	https://doi.org/10.3390/ani13193113	Animals	2023
48	Effect of feeding on different levels of crushed cactus in total mixed rations on fattening performance, carcass characteristics, and meat quality of Awassi sheep	(http://creativecommons.org/licenses/by-nc-nd/4.0/)Animal Biology	Animal Biology	2023
			Journal of Agriculture	2023
61	The Effect of Different Feeding on Growth in Morkaraman Male Lambs	doi: 10.12681/jhvms.30492	J. HELLENIC VET. MED. SOC. 2	2023
10	Effects of physical exercise on muscle metabolism and meat quality characteristics of Mongolian sheep	DOI: 10.1002/fsn3.2768	Food Sci Nutr	2022
14	Identification of Key Pathways Associated With Residual Feed Intake of Beef Cattle	doi: 10.3389/fvets.2022.848027	F.virolgy	2022
16	Transcriptome Analysis of Longissimus Tissue in Fetal Growth Stages of Hanwoo (Korean Native Cattle)	https://doi.org/10.5352/JLS.2020.30.1.45	Journal of Life Science	2022
17	Transcriptome Analysis of the Liver and Muscle Tissues of Dorper	doi: 10.3389/fgene.2022.868717	F.Genetics	2022
18	Transcriptome analysis revealed hub genes for muscle growth in Indian major carp, Catla catla (Hamilton, 1822)	https://doi.org/10.1016/j.ygeno.2022.110393	Genomics 114	2022
19	Transcriptome analysis reveals candidate genes of the synthesis of branched-chain fatty	https://doi.org/10.1093/jas/skac256	Animals science	2022
21	Transcriptome-Wide Study of mRNAs and lncRNAs Modified	https://doi.org/ 10.3390/cells11223654	Mdpi,cells	2022
31	Identification of Key Genes and Biological Pathways Associated with Skeletal Muscle Maturation	https://doi.org/10.3390/ani1224347	mdpi Animals	2022
33	Integrating transcriptome and metabolome to identify key genes	https://doi.org/10.1016/j.animal.2022.100679	El.Animal	2022
37	Physiology and Transcriptomics Analysis Reveal the	doi: 10.3389/fphys.2022.885444	F.physiology	2022
43	Effect of castration on carcass and meat quality attributes in native lambs of Bangladesh	doi.org/10.55002/mr.2.6.38	Meat Research	2022
52	Estimation of breeding values and genetic trend of some growth traits in Merino sheep	https://doi.org/10.1016/j.smallrumres.2022.106727	Small Ruminant Research	2022
62	Meta-analysis of genetic parameters for growth traits in meat, wool and dual-purpose sheep breeds in the world using a random-effects model	DOI:10.1002/vms3.1038	Veterinary Medicine and Science	2022
2	Transcriptome and metabolome analyses reveal muscle changes in Tan sheep	https://doi.org/10.1016/j.livsci.2021.104781	Livestock Science	2021
6	Transcriptomics analysis of differentially expressed genes in subcutaneous and perirenal adipose	https://doi.org/10.1186/s12864-021-07672-5	BMC Genomics	2021
9	Transcriptome Analysis Reveals Genes Involved in Thermogenesis	https://doi.org/10.3390/genes 12030375	Gene	2021
23	Whole-Transcriptome Analysis of Preadipocyte and Adipocyte and Construction	doi: 10.3389/fgene.2021.662143	Front. Genet	2021
29	Genome‑wide transcriptome profling uncovers diferential miRNAs and lncRNAs	https://doi.org/10.1038/s41598-021-85245-y	Scientifc Reports	2021
35	Muscle transcriptome provides the frst insight into the dynamics of gene expression	https://doi.org/10.1038/s41598-021-01848-5	Scientifc Reports	2021
66	Prediction of live body weight based on body measurements in Thalli sheep under tropical conditions of Pakistan using CART and MARS	DOI:10.1007/s11250-021-02748-6	Tropical Animal Health and Production	2021
4	Analysis of DNA methylation profiles during sheep skeletal muscle development	https://doi.org/10.1186/s12864-020-6751-5	BMC Genomics	2020
5	Comparative Transcriptome Analysis Identifying the Different Molecular Genetic Markers	doi:10.3390/genes11020183	Genes 2020	2020
25	Comparative analysis of Longissimus dorsi tissue from two sheep	https://doi.org/10.1016/j.ygeno.2020.06.011	Genomics	2020
36	Muscle transcriptome signature and gene regulatory network analysis in two divergent	https://doi.org/10.1016/j.ygeno.2019.02.004	El.Genomics	2020
53	Estimates of covariance components and genetic parameters for growth, average daily gain and Kleiber ratio in Harnali sheep	https://doi.org/10.1007/s11250-020-02248-z	Tropical Animal Health and Production	2020
55	Medicinal plants and their uses recorded in the Archives of Latvian Folklore from the 19th century	https://doi.org/10.1016/j.jep.2019.112378	Journal of Ethnopharmacology	2020
57	Farmer’s participatory approach for breed improvement in Malpura sheep	http://dx.doi.org/10.1111/jbg.12519	Journal of Animal Breeding and Genetics	2020
67	Genotype × environment interaction affects sire ranking for live weights in Avikalin sheep	https://doi.org/10.1016/j.smallrumres.2020.106092	Small Ruminant Research	2020
70	Estimation of genetic parameters and selection response for reproductive and growth traits in Rideau-Arcott sheep	DOI:10.1139/cjas-2019-0152	Canadian Journal of Animal	2020
71	Suitability of random regression models for growth of Madras Red sheep under a field performance recording system	https://doi.org/10.1016/j.smallrumres.2020.106260	Small Ruminant Research	2020
20	Transcriptome profiling of longissimus thoracis muscles identifies	https://doi.org/10.1371/journal.pone.0217461	PLOS ONE	2019
22	Transcriptomic Analysis Provides Novel Insights into Heat Stress	doi:10.3390/ani9060387	animals	2019
50	Risk factors and genetic analysis of pre-weaning mortality in Barki lambs	https://doi.org/10.1016/j.livsci.2019.103818	Livestock Science	2019
59	Distribution of potential risk alleles and haplotypes of the CYP2C9 and CYP2C19 genes in Mexican native populations: A comparative study among Amerindian populations	https://doi.org/10.1016/j.mgene.2019.100565	Meta Gene	2019
63	Estimation of growth traits heritability coefficients in sheep	https://doi.org/10.2298/BAH1904347Z	Biotechnology in Animal Husbandry	2019
64	Genetic and phenotypic parameters for growth traits of Sonadi sheep	DOI:10.56093/ijans.v89i9.93838	The Indian Journal of Animal	2019
24	Integration of lncRNA and mRNA Transcriptome Analyses Reveals Genes and Pathways	doi:10.3390/genes9030142	Gene	2018
27	Deep transcriptome analysis using RNA-Seq suggests novel	https://doi.org/10.1038/s41598-019-45665-3	Scientific Reports	2018
42	Effect of breed and castration on production and carcass traits of male lambs following an intensive finishing period	doi: 10.1093/tas/txy070	Transl. Anim. Sci.	2018
11	Genome-Wide Analysis Reveals Extensive Changes in LncRNAs during Skeletal	doi:10.3390/genes8080191	Gene	2017
26	Comparison of transcriptomic landscapes of different lamb muscles using	https://doi.org/10.1371/journal. pone.0200732	PLOS ONE	2017
38	RNA-seq reveals transcriptome changes in goats following myostatin gene	https://doi.org/10.1371/journal.pone.0187966	PLOS ONE	2017
39	Transcriptome Analysis of Three Sheep Intestinal Regions reveals Key Pathways	DOI:10.1038/s41598-017-05551-2	scientific reports	2017
53	Growth and prolificacy performance of Garole sheep raised under semi-Arid conditions	DOI:10.56093/ijans.v87i10.75300	Indian Journal of Animal Sciences	2017
58	Prediction of genomic breeding values for growth, carcass and meat quality traits in a multi-breed sheep population using a HD SNP chip	DOI 10.1186/s12863-017-0476-8	BMC Genetics	2017
68	Evaluation of Awassi sheep genotypes for growth, milk production and milk composition	DOI: http://dx.doi.org/10.18006/2017.5	Journal of Experimental Biology and Agricultural Sciences	2017
8	Comparative transcriptome profiling of longissimus muscle tissues	DOI: 10.1038/srep33586	scientific Report	2016
13	Identification and Classification of New Transcripts in Dorper and Small-Tailed Han	DOI:10.1371/journal.pone.0159638	PLOS ONE	2016
30	Global transcriptome analysis identifies differentially expressed genes related	DOI:10.1038/s41598-017-05702-5	Scientific Reports	2016
40	Assessment of pain responses associated with castration of 10-week-old lambs using the Callicrate ‘WEE Bander’ compared with a standard elastrator	doi.org/10.1016/j.applanim.2016.03.014	Applied Animal Behaviour Science	2016
54	Estimating genetic parameters of body weight traits in Kourdi sheep	n: www.ijas.ir	Iranian Journal of Applied Animal Science	2016
15	Transcriptome analysis of cattle muscle identifies potential markers for skeletal muscle	DOI 10.1186/s12864-015-1403-	BMC Genomics	2015
32	Integrated metabolomic and transcriptome analyses reveal finishing	DOI: 10.1038/srep25948	Scientific Reports	2015
51	Estimation of genetic parameters and maternal effects for body weight at different ages in D’man sheep	https://doi.org/10.1016/j.smallrumres.2015.07.025	Small Ruminant Research	2015
56	Estimation of (co)variance components and genetic parameters for growth and carcass traits of LleynDOI:10.1016/j.smallrumres.2015.07.024	DOI:10.1016/j.smallrumres.2015.07.024	Small Ruminant Research	2015
3	Analysis of Differential Gene Expression and Novel Transcript Units of Ovine Muscle Transcriptomes	doi:10.1371/journal.pone.0089817	PLOS ONE	2014
28	Genome-wide DNA Methylation Profiles and Their Relationships	DOI: 10.1038/srep06546	SCIENTIFIC REPORTS	2014
34	Transcriptome analysis of skeletal muscle at prenatal stages in Polled Dorset	DOI http://dx.doi.org/10.4238/2015	Genetics and Molecular Research	2014
41	Direct determination of flavor relevant and further branched-chain fatty acids from sheep subcutaneous adipose tissue by gas chromatography with mass spectrometry	doi.org/10.1016/j.chroma.2014.05.034	Journal of Chromatography	2014
44	Molecular genetic analysis of Dichelobacter nodosus proteases AprV2/B2, AprV5/B5 and BprV/B in clinical material from European sheep flocks	doi.org/10.1016/j.vetmic.2013.11.013	Veterinary Microbiology	2014
60	Genetic parameters for growth and reproductive traits of Morada Nova sheep kept by smallholder in semi-arid Brazil	DOI:10.1016/J.SMALLRUMRES.2014.05.009	Small Ruminant Research	2014
50	Genetic parameters for growth traits of Romanian Teleorman Black Head Tsigai sheep	http://www.icar.org.in	Indian Journal of Animal Sciences	2013
65	Estimation of genetic parameters and genetic trends for weight and body measurements at birth in sheep populations in Thailand	Songklanakarin J. Sci. Technol. 35 (1), 1-10, Jan. - Feb. 2013	Songklanakarin J. Sci. Technol.	2013
69	Genetic parameters for growth, reproduction and fitness traits in the South African Dorper sheep breed	DOI:10.1016/j.smallrumres.2013.01.004	Small Ruminant Research	2013
72

## Sheet: Table S2
Table S2. RNA-Seq reads for the chosen studies
Sample	study no	Raw reads	Clean Reads	Mapped reads	Mapped reads (%)	Uniquely mapped reads	%Uniquely mapped reads
QHMM A1	1	18752596	1415576	17337020	0.925	16437180	0.877
QHMM A2	1	17482106	1531813	15950293	0.912	14905935	0.853
QHMM A3	1	16488130	1302393	15185737	0.921	14372858	0.872
STH B1	1	17458226	1334282	16123944	0.924	15292633	0.876
STH B2	1	14790361	1156221	13634140	0.922	12779250	0.864
STH B3	1	17408297	1371310	16036987	0.921	15237071	0.875
STH1	2	10793742362	10738865766	17599433	0.744	50717048	---
STH2	2	10218998155	10167762410	13673048	0.7962	52908475	---
STH3	2	9609088359	9558576789	12865585	0.7973	50100849	---
STH4	2	9864384240	9805315272	13328747	0.7954	51297178	---
STH5	2	10114592547	10058306387	14635166	0.7796	51240912	---
STH6	2	11069022361	11004278518	15991408	0.7792	55907174	---
DP×STH1	2	10133043226	10078296880	14094019	0.7891	52157465	---
DP×STH2	2	9518996061	9466694102	12786469	0.7964	49651788	---
DP×STH3	2	10679759447	10607317704	16216403	0.7692	53549978	---
DP×STH4	2	11333696707	11242768071	18355042	0.7509	54738478	---
DP×STH5	2	10536151244	10463622450	16635716	0.7587	51794667	---
DP×STH6	2	9817159683	9759494986	12945119	0.7989	51003677	---
LL1	1	11263298	---	---	---	5317026	---
LL2	2	12869359	---	---	---	6378073	---
LL3	3	14159611	---	---	---	6116956	---
LL4	4	14199141	---	---	---	5948165	---
Lori-Bakhtiari	1	26282890	26282599	24072724	93	22408851	87
Lori-Bakhtiar	2	20075866	20075798	16649703	82	16440090	77
Lori-Bakhtiari	3	20428424	20428247	16879641	81	15676435	75
Zel	1	22292871	22292640	19681007	89	17456499	80
Zel	2	20164542	20164351	16822308	82	15650133	76
Zel	3	20532170	20532024	17843736	85	16127823	77
CON1	1	---	45.4	90.22	21.98	68.24	92.92
CON2	1	---	45.08	89.05	22.96	66.09	92.85
CON3	1	---	50.12	90.1	21.34	68.76	92.88
CON4	1	---	45.88	88.56	17.83	70.73	92.67
CON5	1	---	42.18	87.78	28.95	58.82	92.78
AME1	2	---	42.03	89.75	21.67	68.02	92.59
AME2	2	---	42.88	88.77	16.04	72.73	93.13
AME3	2	---	43.76	89.02	13.35	75.67	92.79
AME4	2	---	40.83	90.12	21.61	68.5	92.69
AME5	2	---	42.79	88.5	16.53	71.97	92.26
Local1	1	---	25280035	19743707	25280035	20249308	0.791
Local2	1	---	24280035	19958189	24280035	20443789	0.832
Local3	1	---	25330120	21074660	25330120	21581262	0.842
Local4	1	---	26079105	22062923	26079105	22584505	0.856
Bandur1	2	---	27460100	22544742	27460100	23093944	0.831
Bandur2	2	---	30330120	24355086	30330120	24961689	0.813
Bandur3	2	---	25852630	20966483	25852630	21483536	0.821
Bandur4	2	---	27073645	22823083	27073645	23364556	0.853
HZ1	1	30050632	27609934	---	91.88	98.4Q20%	86.1
HZ2	1	29091769	28219709	---	97	98.4	88.93
HZ3	1	28225676	26521500	---	93.96	98.3	89.01
ZZ1	2	30081226	29243657	---	97.22	98.4	76.37
ZZ2	2	27910701	27001328	---	96.74	98.5	77.87
ZZ3	2	29335311	28296792	---	96.46	98.6	85.74
Group1 (1yr)	1	113449598	113416024	109434362	96.49	---	---
---	2	92525042	92498250	88788121	95.99	---	---
---	3	90784562	90759228	86984059	95.84	---	---
---	4	85450980	85426270	82172590	96.19	---	---
Group2 (1.5-2yrs)	5	89332732	89315896	86253085	96.57	---	---
---	6	92748190	92730596	86678147	93.47	---	---
---	7	78383790	78368386	74466830	95.02	---	---
---	8	95182422	95163732	90447925	95.04	---	---
Group3 (2.5-3yrs)	9	102548368	102517560	99333740	96.89	---	---
---	10	94443882	94426166	83105715	88.01	---	---
---	11	98959468	98940298	88701922	89.65	---	---
---	12	88002914	87964920	82941575	94.29	---	---
Group4 (3.5-4 yrs)	13	109750484	109719396	104545722	95.28	---	---
---	14	96839986	96812426	92255246	95.29	---	---
---	15	86212892	86188178	81465717	94.52	---	---
---	16	80737032	80697692	76659733	95	---	---
Sample	Clean Data (bp)	HQ Clean Data (bp)	Filter total Pair Reads	Unique Mapped Pair Reads	Mapping Ratio
STH1	10793742362	10738865766	68793420	50717048	0.7442
STH2	10218998155	10167762410	67088492	52908475	0.7962
STH3	9609088359	9558576789	63466850	50100849	0.7973
STH4	9864384240	9805315272	65135482	51297178	0.7954
STH5	10114592547	10058306387	66417810	51240912	0.7796
STH6	11069022361	11004278518	72422358	55907174	0.7792
STH1×MG	9015477193	8964144642	59395860	46781524	0.7954
STH2×MG	9967180764	9909941577	65695336	51840162	0.7961
STH3×MG	9918820257	9865168538	65376786	51199882	0.7902
STH4×MG	10361956283	10300141874	68036506	53064270	0.7875
STH5×MG	9877031218	9809997930	65057954	49836298	0.773
STH6×MG	9943987677	9888249604	63391298	46335265	0.7374
Sample	Raw reads	Clean reads	Q20(%)	Q30(%)	Total mapped reads	Mapping rate（%）
DAF_1	39848566	36552962	99.08	94.48	30620019	81.99
DAF_2	38325852	34986000	99.03	94.25	28466547	81.08
DAF_4	48320926	43308188	99.02	94.17	35360588	80.4
DAFG5	47296272	45933768	99.07	94.49	40568004	88.47
DAFG6	48124092	46631596	99.05	94.39	41129209	88.02

## Sheet: Table S3
Table S3. The VCR method facilitated the organization of gene expression data from all included studies
Gene	node1_string_ID	node2_string_ID	neighborhood_on_chromosome	gene_fusion	phylogenetic_cooccurrence	homology	coexpression	experimentally_determined_interaction	database_annotated	automated_textmining	combined_score
PM20D1	9940.ENSOARP00000005615	9940.ENSOARP00000004974	0.095	0	0	0	0.056	0.065	0.353	0.137	0.472
L2HGDH	9940.ENSOARP00000005615	9940.ENSOARP00000022174	0.102	0	0	0	0.2	0	0	0.26	0.421
VNN2	9940.ENSOARP00000005615	9940.ENSOARP00000015542	0.067	0	0	0	0.185	0	0.23	0.148	0.434
ACLY	9940.ENSOARP00000005615	9940.ENSOARP00000019140	0	0	0	0	0.077	0	0	0.48	0.499
ACSS2	9940.ENSOARP00000005615	9940.ENSOARP00000011568	0	0	0	0	0.096	0	0.8	0.132	0.829
EHHADH	9940.ENSOARP00000005615	9940.ENSOARP00000022104	0	0	0	0	0.054	0.054	0.913	0.119	0.922
GADL1	9940.ENSOARP00000005615	9940.ENSOARP00000015806	0.065	0	0	0	0.103	0.085	0.923	0.213	0.945
LGALS12	9940.ENSOARP00000015453	9940.ENSOARP00000002719	0	0	0	0	0.048	0	0	0.707	0.71
ABCC9	9940.ENSOARP00000015453	9940.ENSOARP00000021718	0	0	0	0	0.054	0.1	0.117	0.482	0.558
ABCG4	9940.ENSOARP00000010234	9940.ENSOARP00000014954	0	0	0	0	0.054	0.1	0.159	0.345	0.468
ABCG1	9940.ENSOARP00000010234	9940.ENSOARP00000011406	0	0	0	0	0.054	0.1	0.159	0.439	0.545
KCNH2	9940.ENSOARP00000021718	9940.ENSOARP00000001494	0	0	0	0	0.128	0.042	0	0.446	0.497
SCN5A	9940.ENSOARP00000021718	9940.ENSOARP00000001573	0	0	0	0	0	0	0	0.623	0.623
SCN2B	9940.ENSOARP00000021718	9940.ENSOARP00000008858	0	0	0	0	0	0	0	0.693	0.693
CBR3	9940.ENSOARP00000021718	9940.ENSOARP00000014801	0	0	0	0	0.064	0.047	0.054	0.384	0.411
ABCG4	9940.ENSOARP00000021718	9940.ENSOARP00000014954	0	0	0	0	0.054	0.1	0.159	0.297	0.429
FASN	9940.ENSOARP00000011406	9940.ENSOARP00000003118	0	0	0	0	0.049	0	0	0.397	0.402
CROT	9940.ENSOARP00000011406	9940.ENSOARP00000015056	0	0	0	0	0.051	0	0	0.47	0.475
OLR1	9940.ENSOARP00000011406	9940.ENSOARP00000022580	0	0	0	0	0.106	0	0	0.532	0.563
CKAP4	9940.ENSOARP00000016245	9940.ENSOARP00000018632	0	0	0	0	0	0	0	0.429	0.429
ARPC1B	9940.ENSOARP00000016245	9940.ENSOARP00000020114	0	0	0	0	0	0	0	0.489	0.489
CAPG	9940.ENSOARP00000016245	9940.ENSOARP00000022035	0	0	0	0	0	0	0	0.627	0.627
PLEKHF1	9940.ENSOARP00000019812	9940.ENSOARP00000004328	0	0	0	0	0	0	0	0.521	0.521
OLFML2A	9940.ENSOARP00000019812	9940.ENSOARP00000014254	0	0	0	0	0	0	0	0.536	0.536
CD82	9940.ENSOARP00000008245	9940.ENSOARP00000001881	0	0	0	0	0	0	0	0.461	0.461
IREB2	9940.ENSOARP00000019140	9940.ENSOARP00000000922	0.102	0	0	0	0.079	0.097	0.412	0.282	0.627
FASN	9940.ENSOARP00000019140	9940.ENSOARP00000003118	0	0	0	0	0.666	0.068	0.8	0.846	0.989
HK3	9940.ENSOARP00000019140	9940.ENSOARP00000003472	0	0	0	0	0.066	0	0	0.412	0.427
ELOVL6	9940.ENSOARP00000019140	9940.ENSOARP00000004630	0	0	0	0	0.285	0	0	0.618	0.715
TPI1	9940.ENSOARP00000019140	9940.ENSOARP00000005822	0.102	0	0	0	0.05	0.106	0	0.514	0.58
PDPR	9940.ENSOARP00000019140	9940.ENSOARP00000005927	0.042	0	0	0	0.457	0	0	0.183	0.537
RNF125	9940.ENSOARP00000019140	9940.ENSOARP00000006559	0.065	0	0	0	0.274	0.077	0.273	0.147	0.54
CPT2	9940.ENSOARP00000019140	9940.ENSOARP00000006633	0	0	0	0	0	0	0	0.406	0.406
ACSL1	9940.ENSOARP00000019140	9940.ENSOARP00000008176	0	0	0	0	0.074	0	0	0.658	0.67
PC	9940.ENSOARP00000019140	9940.ENSOARP00000009440	0	0	0	0	0.077	0	0	0.603	0.618
LDHA	9940.ENSOARP00000019140	9940.ENSOARP00000010303	0.065	0	0	0	0.308	0.077	0.273	0.377	0.68
ACSS2	9940.ENSOARP00000019140	9940.ENSOARP00000011568	0.041	0	0	0	0.12	0	0	0.761	0.781
SLC2A4	9940.ENSOARP00000019140	9940.ENSOARP00000012275	0	0	0	0	0.048	0	0	0.403	0.407
DGAT2	9940.ENSOARP00000019140	9940.ENSOARP00000013067	0	0	0	0	0.066	0	0	0.501	0.514
HK2	9940.ENSOARP00000019140	9940.ENSOARP00000013829	0	0	0	0	0.066	0	0	0.462	0.476
ELOVL5	9940.ENSOARP00000019140	9940.ENSOARP00000016509	0	0	0	0	0.123	0	0	0.435	0.484
DLAT	9940.ENSOARP00000019140	9940.ENSOARP00000016863	0.076	0	0	0	0.459	0.108	0.924	0.384	0.975
EHHADH	9940.ENSOARP00000019140	9940.ENSOARP00000022104	0	0	0	0	0.078	0.054	0	0.398	0.429
PKM	9940.ENSOARP00000019140	9940.ENSOARP00000020288	0	0	0	0	0.109	0	0	0.456	0.495
ACSL3	9940.ENSOARP00000019140	9940.ENSOARP00000021879	0	0	0	0	0	0	0	0.498	0.498
DBT	9940.ENSOARP00000019140	9940.ENSOARP00000019444	0.076	0	0	0	0.459	0.108	0.277	0.184	0.688
PTPRU	9940.ENSOARP00000006027	9940.ENSOARP00000002381	0	0	0	0	0.054	0	0	0.653	0.657
CSF3R	9940.ENSOARP00000006027	9940.ENSOARP00000021190	0	0	0	0	0	0	0	0.481	0.481
FGD3	9940.ENSOARP00000006027	9940.ENSOARP00000008760	0	0	0	0	0	0	0	0.624	0.624
NDUFAB1	9940.ENSOARP00000014753	9940.ENSOARP00000000527	0.068	0	0	0	0.096	0.444	0.274	0.171	0.666
FASN	9940.ENSOARP00000014753	9940.ENSOARP00000003118	0.068	0	0	0	0.149	0.058	0.924	0.45	0.963
QKI	9940.ENSOARP00000014753	9940.ENSOARP00000005157	0	0	0	0	0.053	0.568	0	0	0.573
DHRS12	9940.ENSOARP00000014753	9940.ENSOARP00000009632	0.042	0	0	0	0.055	0.065	0.166	0.395	0.495
ACSS2	9940.ENSOARP00000014753	9940.ENSOARP00000011568	0.054	0	0	0.61	0.272	0	0.184	0.121	0.439
MMAB	9940.ENSOARP00000014753	9940.ENSOARP00000016035	0	0	0	0	0	0	0	0.474	0.474
EHHADH	9940.ENSOARP00000014753	9940.ENSOARP00000022104	0.053	0	0	0	0.187	0.067	0.188	0.364	0.561
FASN	9940.ENSOARP00000008176	9940.ENSOARP00000003118	0.055	0	0	0	0	0.063	0.9	0.778	0.977
PDK4	9940.ENSOARP00000008176	9940.ENSOARP00000003742	0	0	0	0	0.088	0	0	0.529	0.552
ELOVL6	9940.ENSOARP00000008176	9940.ENSOARP00000004630	0	0	0	0	0.064	0	0.125	0.6	0.644
CPT2	9940.ENSOARP00000008176	9940.ENSOARP00000006633	0	0	0	0	0.078	0	0	0.567	0.583
VLDLR	9940.ENSOARP00000008176	9940.ENSOARP00000014261	0	0	0	0	0.046	0	0	0.453	0.456
RALGAPB	9940.ENSOARP00000008176	9940.ENSOARP00000020367	0	0	0	0	0	0	0	0.48	0.48
EHHADH	9940.ENSOARP00000008176	9940.ENSOARP00000022104	0.054	0	0	0	0.099	0.047	0.103	0.585	0.642
SLC27A1	9940.ENSOARP00000008176	9940.ENSOARP00000017717	0.054	0	0	0	0.056	0	0.192	0.566	0.645
ELOVL5	9940.ENSOARP00000008176	9940.ENSOARP00000016509	0	0	0	0	0.089	0	0	0.69	0.706
ACSS2	9940.ENSOARP00000008176	9940.ENSOARP00000011568	0	0	0	0	0.096	0	0	0.699	0.717
CPT1C	9940.ENSOARP00000008176	9940.ENSOARP00000014379	0	0	0	0	0	0	0.65	0.406	0.783
ACSL4	9940.ENSOARP00000008176	9940.ENSOARP00000019273	0	0	0.13	0.763	0.055	0.048	0.685	0.334	0.806
ACSL3	9940.ENSOARP00000008176	9940.ENSOARP00000021879	0	0	0.125	0.774	0.055	0.048	0.685	0.412	0.828
PPT1	9940.ENSOARP00000008176	9940.ENSOARP00000021672	0	0	0	0	0.054	0	0.8	0.282	0.852
FASN	9940.ENSOARP00000021879	9940.ENSOARP00000003118	0.055	0	0	0	0.056	0.044	0.9	0.486	0.948
PDK4	9940.ENSOARP00000021879	9940.ENSOARP00000003742	0	0	0	0	0.055	0	0	0.393	0.401
ELOVL6	9940.ENSOARP00000021879	9940.ENSOARP00000004630	0	0	0	0	0.11	0	0.154	0.455	0.554
CPT2	9940.ENSOARP00000021879	9940.ENSOARP00000006633	0	0	0	0	0.064	0	0	0.454	0.467
CPT1C	9940.ENSOARP00000021879	9940.ENSOARP00000014379	0	0	0	0	0.06	0	0.65	0.177	0.705
KIF21B	9940.ENSOARP00000021879	9940.ENSOARP00000018372	0	0	0	0	0	0	0	0.438	0.438
ACSL4	9940.ENSOARP00000021879	9940.ENSOARP00000019273	0	0	0.056	0.97	0	0.138	0.6	0.062	0.653
PPT1	9940.ENSOARP00000021879	9940.ENSOARP00000021672	0	0	0	0	0.053	0	0.8	0.207	0.836
EHHADH	9940.ENSOARP00000021879	9940.ENSOARP00000022104	0.054	0	0	0	0.099	0.047	0.103	0.305	0.402
FASN	9940.ENSOARP00000019273	9940.ENSOARP00000003118	0.055	0	0	0	0.056	0.044	0.9	0.389	0.938
CPT2	9940.ENSOARP00000019273	9940.ENSOARP00000006633	0	0	0	0	0.064	0	0	0.464	0.476
IGSF1	9940.ENSOARP00000019273	9940.ENSOARP00000013650	0	0	0	0	0	0.075	0	0.484	0.502
CPT1C	9940.ENSOARP00000019273	9940.ENSOARP00000014379	0	0	0	0	0.06	0	0.65	0.377	0.777
LIPN	9940.ENSOARP00000019273	9940.ENSOARP00000015477	0	0	0	0	0	0.063	0.146	0.406	0.483
SLC27A1	9940.ENSOARP00000019273	9940.ENSOARP00000017717	0.054	0	0	0	0.056	0	0.192	0.31	0.436
DIP2B	9940.ENSOARP00000019273	9940.ENSOARP00000018838	0.054	0	0	0	0.056	0	0.192	0.269	0.401
PPT1	9940.ENSOARP00000019273	9940.ENSOARP00000021672	0	0	0	0	0.053	0	0.8	0.207	0.836
FASN	9940.ENSOARP00000011568	9940.ENSOARP00000003118	0	0	0	0	0.143	0.071	0	0.741	0.776
ELOVL6	9940.ENSOARP00000011568	9940.ENSOARP00000004630	0	0	0	0	0.106	0	0	0.422	0.461
CPT2	9940.ENSOARP00000011568	9940.ENSOARP00000006633	0	0	0	0	0.115	0.094	0	0.347	0.431
PC	9940.ENSOARP00000011568	9940.ENSOARP00000009440	0.102	0	0	0	0.106	0	0	0.413	0.487
LDHA	9940.ENSOARP00000011568	9940.ENSOARP00000010303	0	0	0	0	0.109	0.075	0.124	0.364	0.479
ELOVL5	9940.ENSOARP00000011568	9940.ENSOARP00000016509	0	0	0	0	0.066	0	0	0.415	0.43
DIP2B	9940.ENSOARP00000011568	9940.ENSOARP00000018838	0.054	0	0	0	0.272	0	0.184	0.11	0.432
SLC27A1	9940.ENSOARP00000011568	9940.ENSOARP00000017717	0.054	0	0	0.561	0.272	0	0.184	0.11	0.432
MVD	9940.ENSOARP00000011568	9940.ENSOARP00000013933	0	0	0	0	0.194	0.077	0	0.32	0.45
IVD	9940.ENSOARP00000011568	9940.ENSOARP00000021713	0.05	0	0	0	0.188	0	0.194	0.242	0.465
EPB41L1	9940.ENSOARP00000011568	9940.ENSOARP00000016594	0	0	0	0	0	0	0	0.481	0.481
EHHADH	9940.ENSOARP00000011568	9940.ENSOARP00000022104	0.051	0	0	0	0.189	0	0.833	0.115	0.871
DLAT	9940.ENSOARP00000011568	9940.ENSOARP00000016863	0.062	0	0	0	0.065	0	0.913	0.136	0.925
ARPC5	9940.ENSOARP00000015893	9940.ENSOARP00000002115	0	0	0	0	0.055	0.273	0.259	0.133	0.499
ZFP42	9940.ENSOARP00000015893	9940.ENSOARP00000004417	0	0	0	0	0	0.082	0.269	0.223	0.433
COL1A1	9940.ENSOARP00000015893	9940.ENSOARP00000005233	0	0	0	0	0.064	0.103	0	0.732	0.755
SRF	9940.ENSOARP00000015893	9940.ENSOARP00000006175	0	0	0	0	0	0.083	0	0.461	0.484
MYO6	9940.ENSOARP00000015893	9940.ENSOARP00000007149	0	0	0	0	0	0.779	0.1	0.067	0.798
MYH8	9940.ENSOARP00000015893	9940.ENSOARP00000007846	0	0	0	0	0.09	0.266	0.128	0.186	0.463
MMP9	9940.ENSOARP00000015893	9940.ENSOARP00000008487	0	0	0	0	0	0	0.049	0.417	0.422
VCL	9940.ENSOARP00000015893	9940.ENSOARP00000009202	0	0	0	0	0.055	0.212	0.356	0.197	0.563
SMTN	9940.ENSOARP00000015893	9940.ENSOARP00000009758	0	0	0	0	0	0.048	0	0.404	0.408
MYL12B	9940.ENSOARP00000015893	9940.ENSOARP00000011142	0	0	0	0	0.112	0.143	0.245	0.129	0.432
CNN2	9940.ENSOARP00000015893	9940.ENSOARP00000011258	0	0	0	0	0.067	0.143	0.138	0.482	0.595
PXN	9940.ENSOARP00000015893	9940.ENSOARP00000012707	0	0	0	0	0.053	0.126	0.356	0.136	0.477
IQGAP1	9940.ENSOARP00000015893	9940.ENSOARP00000013997	0	0	0	0	0	0.222	0.2	0.132	0.412
MYH15	9940.ENSOARP00000015893	9940.ENSOARP00000020323	0	0	0	0	0.085	0.266	0.128	0.118	0.414
DSTN	9940.ENSOARP00000015893	9940.ENSOARP00000018873	0	0	0	0	0.088	0.318	0	0.136	0.415
KRT8	9940.ENSOARP00000015893	9940.ENSOARP00000018029	0	0	0	0	0.049	0	0	0.425	0.43
ARPC1B	9940.ENSOARP00000015893	9940.ENSOARP00000020114	0	0	0	0	0.091	0.266	0.245	0.117	0.495
ACTN1	9940.ENSOARP00000015893	9940.ENSOARP00000022764	0	0	0	0	0.077	0.224	0.177	0.333	0.554
PDGFRA	9940.ENSOARP00000015893	9940.ENSOARP00000020481	0	0	0	0	0	0	0.098	0.576	0.601
ARPC5	9940.ENSOARP00000021469	9940.ENSOARP00000002115	0	0	0	0	0.055	0.273	0.259	0.133	0.499
ZFP42	9940.ENSOARP00000021469	9940.ENSOARP00000004417	0	0	0	0	0	0.082	0.269	0.257	0.457
MYO6	9940.ENSOARP00000021469	9940.ENSOARP00000007149	0	0	0	0	0	0.779	0.1	0.233	0.834
MYH8	9940.ENSOARP00000021469	9940.ENSOARP00000007846	0	0	0	0	0.09	0.266	0.128	0.223	0.486
VCL	9940.ENSOARP00000021469	9940.ENSOARP00000009202	0	0	0	0	0.055	0.212	0.289	0.197	0.517
CNN2	9940.ENSOARP00000021469	9940.ENSOARP00000011258	0	0	0	0	0.067	0.143	0.138	0.26	0.421
IQGAP1	9940.ENSOARP00000021469	9940.ENSOARP00000013997	0	0	0	0	0	0.222	0.2	0.132	0.412
DSTN	9940.ENSOARP00000021469	9940.ENSOARP00000018873	0	0	0	0	0.088	0.318	0	0.136	0.415
ARPC1B	9940.ENSOARP00000021469	9940.ENSOARP00000020114	0	0	0	0	0.091	0.266	0.245	0.117	0.495
MYH15	9940.ENSOARP00000021469	9940.ENSOARP00000020323	0	0	0	0	0.085	0.266	0.128	0.118	0.414
ACTN1	9940.ENSOARP00000021469	9940.ENSOARP00000022764	0	0	0	0	0.077	0.224	0.177	0.338	0.558
LMOD2	9940.ENSOARP00000022764	9940.ENSOARP00000000969	0	0	0	0	0.148	0	0.233	0.356	0.542
COL1A1	9940.ENSOARP00000022764	9940.ENSOARP00000005233	0	0	0	0	0.047	0.042	0	0.398	0.402
KLHL31	9940.ENSOARP00000022764	9940.ENSOARP00000007540	0	0	0	0	0.186	0	0	0.361	0.457
MYH8	9940.ENSOARP00000022764	9940.ENSOARP00000007846	0	0	0	0	0.177	0.132	0.18	0.119	0.414
VCL	9940.ENSOARP00000022764	9940.ENSOARP00000009202	0	0	0	0	0.12	0.639	0	0.614	0.866
PXN	9940.ENSOARP00000022764	9940.ENSOARP00000012707	0	0	0	0	0.067	0.186	0	0.395	0.5
GC	9940.ENSOARP00000022764	9940.ENSOARP00000013752	0	0	0	0	0	0	0	0.538	0.538
CAMK2B	9940.ENSOARP00000022764	9940.ENSOARP00000016885	0	0	0	0	0.087	0.227	0.26	0.106	0.47
SRC	9940.ENSOARP00000022764	9940.ENSOARP00000019257	0	0	0	0	0	0.08	0.052	0.48	0.506
CSRP1	9940.ENSOARP00000022764	9940.ENSOARP00000020068	0	0	0	0	0.18	0.112	0	0.296	0.442
MYH15	9940.ENSOARP00000022764	9940.ENSOARP00000020323	0	0	0	0	0.177	0.132	0.18	0.119	0.414
FHL3	9940.ENSOARP00000022764	9940.ENSOARP00000021421	0	0	0	0	0	0.044	0.053	0.393	0.402
PDPR	9940.ENSOARP00000018505	9940.ENSOARP00000005927	0	0	0	0	0	0.064	0	0.697	0.704
PKP4	9940.ENSOARP00000018505	9940.ENSOARP00000008187	0	0	0	0	0	0.062	0	0.481	0.492
CBLC	9940.ENSOARP00000018505	9940.ENSOARP00000009957	0	0	0	0	0	0.166	0.141	0.247	0.413
GDF11	9940.ENSOARP00000018505	9940.ENSOARP00000012035	0	0	0	0	0	0.229	0.147	0.175	0.41
TSPAN15	9940.ENSOARP00000013126	9940.ENSOARP00000006006	0	0	0	0	0	0	0	0.451	0.451
MMP9	9940.ENSOARP00000013126	9940.ENSOARP00000008487	0	0	0	0	0.089	0	0	0.535	0.558
ITGA11	9940.ENSOARP00000013126	9940.ENSOARP00000019863	0	0	0	0	0	0	0	0.572	0.572
SLC39A14	9940.ENSOARP00000003789	9940.ENSOARP00000011073	0	0	0	0	0	0	0	0.575	0.575
SCPEP1	9940.ENSOARP00000013258	9940.ENSOARP00000007838	0	0	0	0	0	0	0	0.484	0.483
REV3L	9940.ENSOARP00000013258	9940.ENSOARP00000010529	0	0	0	0	0	0	0	0.426	0.426
CATSPER4	9940.ENSOARP00000012864	9940.ENSOARP00000005554	0	0	0	0	0.047	0	0	0.431	0.435
SIM1	9940.ENSOARP00000012864	9940.ENSOARP00000012585	0	0	0	0	0.05	0	0	0.408	0.413
DISP1	9940.ENSOARP00000012864	9940.ENSOARP00000015217	0	0	0	0	0	0	0	0.457	0.457
EVI2B	9940.ENSOARP00000006249	9940.ENSOARP00000004262	0	0	0	0	0.054	0	0	0.537	0.543
ARPC1B	9940.ENSOARP00000006249	9940.ENSOARP00000020114	0	0	0	0	0	0	0	0.588	0.588
GNAL	9940.ENSOARP00000020520	9940.ENSOARP00000001699	0	0	0	0	0.055	0.463	0.51	0.231	0.783
RASGRP3	9940.ENSOARP00000020520	9940.ENSOARP00000011067	0	0	0	0	0.051	0.059	0	0.498	0.513
CAPN5	9940.ENSOARP00000020520	9940.ENSOARP00000014338	0	0	0	0	0	0	0	0.695	0.695
CALML4	9940.ENSOARP00000020520	9940.ENSOARP00000019762	0	0	0	0	0	0.043	0.07	0.538	0.552
ADCY6	9940.ENSOARP00000020520	9940.ENSOARP00000020605	0	0	0.085	0.832	0	0.367	0.51	0.12	0.717
PRKCD	9940.ENSOARP00000020605	9940.ENSOARP00000000139	0	0	0	0	0.055	0	0.9	0.063	0.903
GNAL	9940.ENSOARP00000020605	9940.ENSOARP00000001699	0	0	0	0	0.055	0.453	0.51	0.137	0.752
AMPD3	9940.ENSOARP00000020605	9940.ENSOARP00000012056	0	0	0	0	0	0	0	0.651	0.651
MYLK3	9940.ENSOARP00000020605	9940.ENSOARP00000016861	0	0	0	0	0	0	0	0.428	0.428
CALML4	9940.ENSOARP00000020605	9940.ENSOARP00000019762	0	0	0	0	0	0.043	0.66	0.301	0.753
PKM	9940.ENSOARP00000020605	9940.ENSOARP00000020288	0	0	0	0	0	0	0.65	0.069	0.66
OLFML2A	9940.ENSOARP00000014504	9940.ENSOARP00000014254	0	0.018	0	0	0.08	0	0	0.45	0.472
RARRES2	9940.ENSOARP00000022034	9940.ENSOARP00000001096	0	0	0	0	0	0	0	0.575	0.575
SPP1	9940.ENSOARP00000022034	9940.ENSOARP00000002753	0	0	0	0	0	0	0	0.453	0.453
FASN	9940.ENSOARP00000022034	9940.ENSOARP00000003118	0	0	0	0	0.099	0	0	0.695	0.714
ESR1	9940.ENSOARP00000022034	9940.ENSOARP00000003565	0	0	0	0	0	0	0.053	0.459	0.466
SLC2A4	9940.ENSOARP00000022034	9940.ENSOARP00000012275	0	0	0	0	0.101	0	0	0.76	0.775
CD34	9940.ENSOARP00000022034	9940.ENSOARP00000014705	0	0	0	0	0.106	0	0	0.407	0.447
AR	9940.ENSOARP00000022034	9940.ENSOARP00000015583	0	0	0	0	0	0	0.053	0.396	0.404
CD68	9940.ENSOARP00000022034	9940.ENSOARP00000015798	0	0	0	0	0	0	0	0.477	0.477
VEGFC	9940.ENSOARP00000012266	9940.ENSOARP00000007296	0	0	0	0	0.178	0	0	0.441	0.52
TMCO3	9940.ENSOARP00000021230	9940.ENSOARP00000009045	0	0	0	0	0	0	0	0.609	0.609
BCOR	9940.ENSOARP00000004843	9940.ENSOARP00000001067	0	0	0	0	0	0.103	0.055	0.481	0.521
CPZ	9940.ENSOARP00000004843	9940.ENSOARP00000014143	0	0	0	0	0	0.09	0	0.396	0.426
SERTAD1	9940.ENSOARP00000004843	9940.ENSOARP00000012170	0	0	0.426	0	0	0	0	0.072	0.444
SHROOM1	9940.ENSOARP00000004843	9940.ENSOARP00000014122	0	0	0	0	0	0	0	0.822	0.822
ELL2	9940.ENSOARP00000004843	9940.ENSOARP00000018765	0	0	0	0	0.09	0.444	0.604	0.838	0.963
AHCYL2	9940.ENSOARP00000011552	9940.ENSOARP00000004684	0	0	0	0	0	0	0	0.516	0.516
PRELP	9940.ENSOARP00000007547	9940.ENSOARP00000001744	0	0	0	0	0.065	0.08	0.086	0.339	0.41
TINAG	9940.ENSOARP00000007547	9940.ENSOARP00000007183	0	0	0	0	0.079	0.212	0	0.332	0.472
SSPN	9940.ENSOARP00000007547	9940.ENSOARP00000021418	0	0	0	0	0	0	0	0.42	0.42
HSPG2	9940.ENSOARP00000007547	9940.ENSOARP00000008881	0	0	0	0.568	0	0	0.107	0.384	0.426
VLDLR	9940.ENSOARP00000007547	9940.ENSOARP00000014261	0	0	0	0	0	0.217	0.148	0.236	0.445
COLQ	9940.ENSOARP00000007547	9940.ENSOARP00000016230	0	0	0	0	0.047	0.066	0	0.466	0.483
NCAM1	9940.ENSOARP00000007547	9940.ENSOARP00000018052	0	0	0	0	0	0	0.407	0.232	0.525
LRP5	9940.ENSOARP00000007547	9940.ENSOARP00000016476	0	0	0	0	0	0.266	0.148	0.481	0.647
NID2	9940.ENSOARP00000007547	9940.ENSOARP00000022258	0	0	0	0	0.098	0.396	0.104	0.403	0.67
DAG1	9940.ENSOARP00000007547	9940.ENSOARP00000014632	0	0	0	0	0.064	0.272	0.938	0.787	0.989
IKBKB	9940.ENSOARP00000004684	9940.ENSOARP00000003470	0	0	0	0	0	0	0	0.42	0.42
MAP3K1	9940.ENSOARP00000004684	9940.ENSOARP00000007936	0	0	0	0	0	0	0	0.477	0.477
BCL2L15	9940.ENSOARP00000004684	9940.ENSOARP00000021391	0	0	0	0	0	0	0	0.581	0.581
SDS	9940.ENSOARP00000004684	9940.ENSOARP00000007922	0.042	0	0	0	0.059	0	0.8	0.149	0.826
DNMT3A	9940.ENSOARP00000004684	9940.ENSOARP00000019641	0	0	0	0	0.057	0	0.9	0.159	0.913
CMPK2	9940.ENSOARP00000010922	9940.ENSOARP00000015697	0	0	0	0	0	0.083	0.275	0.232	0.444
QRICH1	9940.ENSOARP00000010922	9940.ENSOARP00000016484	0	0	0	0	0.087	0	0	0.483	0.507
AMPD3	9940.ENSOARP00000010922	9940.ENSOARP00000012056	0	0	0	0	0.055	0	0.65	0.131	0.687
PKM	9940.ENSOARP00000010922	9940.ENSOARP00000020288	0.062	0	0	0	0.071	0	0.9	0.135	0.914
DHCR7	9940.ENSOARP00000006085	9940.ENSOARP00000001432	0	0	0	0	0.064	0	0	0.411	0.425
SPP1	9940.ENSOARP00000009133	9940.ENSOARP00000002753	0	0	0	0	0	0	0	0.665	0.665
HK3	9940.ENSOARP00000009133	9940.ENSOARP00000003472	0	0	0	0	0	0	0	0.405	0.405
DLX5	9940.ENSOARP00000009133	9940.ENSOARP00000004812	0	0	0	0	0	0	0	0.465	0.465
COL1A1	9940.ENSOARP00000009133	9940.ENSOARP00000005233	0	0	0	0	0	0	0	0.739	0.739
SOST	9940.ENSOARP00000009133	9940.ENSOARP00000006271	0	0	0	0	0.08	0	0	0.642	0.656
DVL1	9940.ENSOARP00000005807	9940.ENSOARP00000004331	0	0	0	0	0	0	0.356	0.206	0.466
YAP1	9940.ENSOARP00000018745	9940.ENSOARP00000007134	0	0	0	0	0	0.488	0.932	0.617	0.985
CCN1	9940.ENSOARP00000018745	9940.ENSOARP00000015385	0	0	0	0	0	0	0	0.477	0.477
CGNL1	9940.ENSOARP00000018745	9940.ENSOARP00000022428	0	0	0	0	0	0	0	0.49	0.49
CSRNP1	9940.ENSOARP00000012056	9940.ENSOARP00000002372	0	0	0	0	0	0	0	0.551	0.551
KLHL31	9940.ENSOARP00000012056	9940.ENSOARP00000007540	0	0	0	0	0.164	0	0	0.457	0.526
GPX3	9940.ENSOARP00000012056	9940.ENSOARP00000008509	0	0	0	0	0	0	0	0.508	0.508
EPHX2	9940.ENSOARP00000012056	9940.ENSOARP00000010364	0.064	0	0	0	0.062	0	0.819	0.216	0.858
PCP4L1	9940.ENSOARP00000012056	9940.ENSOARP00000010699	0	0	0	0	0	0	0	0.536	0.536
ARID5A	9940.ENSOARP00000012056	9940.ENSOARP00000014891	0	0	0	0	0	0	0	0.412	0.412
SMOC1	9940.ENSOARP00000012056	9940.ENSOARP00000022775	0	0	0	0	0	0	0	0.489	0.489
EXD2	9940.ENSOARP00000012056	9940.ENSOARP00000022766	0	0	0	0	0	0	0	0.503	0.503
RASD1	9940.ENSOARP00000004491	9940.ENSOARP00000001831	0	0	0	0	0.077	0.103	0.07	0.456	0.525
SLC44A1	9940.ENSOARP00000004491	9940.ENSOARP00000007829	0	0	0	0	0.055	0	0	0.456	0.463
ZBTB11	9940.ENSOARP00000004491	9940.ENSOARP00000019837	0	0	0	0	0	0.094	0.049	0.569	0.596
EPHX2	9940.ENSOARP00000010132	9940.ENSOARP00000010364	0	0	0	0	0.053	0.369	0	0.135	0.437
CSF1	9940.ENSOARP00000010132	9940.ENSOARP00000020785	0	0	0	0	0	0	0	0.482	0.482
ESR1	9940.ENSOARP00000015583	9940.ENSOARP00000003565	0	0	0	0.692	0.162	0	0	0.611	0.661
MMP9	9940.ENSOARP00000015583	9940.ENSOARP00000008487	0	0	0	0	0	0.069	0	0.465	0.48
HEY1	9940.ENSOARP00000015583	9940.ENSOARP00000008651	0	0	0	0	0	0.068	0	0.419	0.435
KDM4B	9940.ENSOARP00000015583	9940.ENSOARP00000009005	0	0	0	0	0	0.128	0.285	0.171	0.437
NCOA3	9940.ENSOARP00000015583	9940.ENSOARP00000010530	0	0	0	0	0	0.838	0.336	0.332	0.921
TRIM24	9940.ENSOARP00000015583	9940.ENSOARP00000010918	0	0	0	0	0	0.229	0.044	0.301	0.439
TMPRSS2	9940.ENSOARP00000015583	9940.ENSOARP00000011088	0	0	0	0	0	0.501	0.052	0.744	0.868
ERBB2	9940.ENSOARP00000015583	9940.ENSOARP00000012725	0	0	0	0	0	0.112	0.148	0.399	0.505
RUNX1	9940.ENSOARP00000015583	9940.ENSOARP00000014585	0	0	0	0	0.054	0.082	0.44	0.128	0.519
FHL3	9940.ENSOARP00000015583	9940.ENSOARP00000021421	0	0	0	0	0.048	0.071	0	0.391	0.415
PMEPA1	9940.ENSOARP00000015583	9940.ENSOARP00000018631	0	0	0	0	0	0.103	0.137	0.465	0.549
HIF1A	9940.ENSOARP00000015583	9940.ENSOARP00000022718	0	0	0	0	0.059	0.172	0.042	0.472	0.553
KRT8	9940.ENSOARP00000015583	9940.ENSOARP00000018029	0	0	0	0	0	0.112	0.052	0.518	0.558
SRC	9940.ENSOARP00000015583	9940.ENSOARP00000019257	0	0	0	0	0	0.277	0.088	0.56	0.685
HSD17B4	9940.ENSOARP00000014533	9940.ENSOARP00000000765	0	0	0	0	0	0	0	0.43	0.43
RIN2	9940.ENSOARP00000014533	9940.ENSOARP00000001961	0	0	0	0	0.081	0	0	0.461	0.483
EVI2B	9940.ENSOARP00000021339	9940.ENSOARP00000004262	0	0	0	0	0.15	0	0	0.534	0.586
PPP3CB	9940.ENSOARP00000021339	9940.ENSOARP00000008304	0	0	0	0	0	0.043	0	0.483	0.484
PDLIM1	9940.ENSOARP00000021167	9940.ENSOARP00000006237	0	0	0	0	0.047	0	0	0.68	0.682
IQGAP1	9940.ENSOARP00000021167	9940.ENSOARP00000013997	0	0	0	0	0.05	0	0.307	0.293	0.493
ITGA11	9940.ENSOARP00000021167	9940.ENSOARP00000019863	0	0	0	0	0.054	0	0	0.416	0.423
DOCK4	9940.ENSOARP00000018313	9940.ENSOARP00000003140	0	0	0	0	0	0	0.055	0.707	0.711
DOCK8	9940.ENSOARP00000018313	9940.ENSOARP00000014138	0	0	0	0	0	0	0.054	0.482	0.489
NOCT	9940.ENSOARP00000018313	9940.ENSOARP00000015135	0	0	0	0	0	0	0	0.48	0.48
CSRNP1	9940.ENSOARP00000014891	9940.ENSOARP00000002372	0	0	0	0	0.131	0	0	0.558	0.599
CSF3R	9940.ENSOARP00000014891	9940.ENSOARP00000021190	0	0	0	0	0.053	0.055	0	0.516	0.529
FAM118A	9940.ENSOARP00000014891	9940.ENSOARP00000020809	0	0	0	0	0	0.082	0	0.528	0.548
IRX5	9940.ENSOARP00000004713	9940.ENSOARP00000011848	0	0	0	0	0	0.078	0	0.539	0.557
ARPC5	9940.ENSOARP00000020114	9940.ENSOARP00000002115	0	0	0	0	0.139	0.723	0.773	0.279	0.955
CAPG	9940.ENSOARP00000020114	9940.ENSOARP00000022035	0	0	0	0	0.273	0	0	0.599	0.696
DSTN	9940.ENSOARP00000002115	9940.ENSOARP00000018873	0	0	0	0	0.111	0	0	0.419	0.461
CDKL2	9940.ENSOARP00000002115	9940.ENSOARP00000016628	0	0	0	0	0.076	0	0	0.484	0.502
MICAL2	9940.ENSOARP00000002115	9940.ENSOARP00000009356	0	0	0	0	0.066	0	0	0.54	0.552
PDIA5	9940.ENSOARP00000010847	9940.ENSOARP00000021669	0	0	0	0	0	0.112	0.18	0.479	0.587
GNS	9940.ENSOARP00000018422	9940.ENSOARP00000003460	0	0	0.395	0	0	0.048	0.123	0.18	0.53
SULF1	9940.ENSOARP00000018422	9940.ENSOARP00000003552	0	0	0.261	0	0	0.058	0.123	0.18	0.432
PRCP	9940.ENSOARP00000018422	9940.ENSOARP00000006230	0	0	0	0	0.053	0.06	0	0.478	0.494
MANBA	9940.ENSOARP00000018422	9940.ENSOARP00000013174	0.063	0	0	0	0.187	0.086	0	0.41	0.534
GNPTAB	9940.ENSOARP00000018422	9940.ENSOARP00000016461	0	0	0	0	0	0.092	0	0.477	0.504
NOL3	9940.ENSOARP00000000798	9940.ENSOARP00000002922	0	0	0	0	0	0	0	0.447	0.447
IKBKB	9940.ENSOARP00000000798	9940.ENSOARP00000003470	0	0	0	0	0	0.223	0.245	0.297	0.551
PLXNA4	9940.ENSOARP00000000798	9940.ENSOARP00000006909	0	0	0	0	0	0	0	0.571	0.571
LMOD2	9940.ENSOARP00000000798	9940.ENSOARP00000000969	0	0	0	0	0.105	0	0.068	0.728	0.753
BTG2	9940.ENSOARP00000011261	9940.ENSOARP00000001645	0	0	0	0	0.257	0	0	0.453	0.576
DUSP1	9940.ENSOARP00000011261	9940.ENSOARP00000004233	0	0	0	0	0.111	0.102	0	0.639	0.686
MMP9	9940.ENSOARP00000011261	9940.ENSOARP00000008487	0	0	0	0	0.111	0	0	0.449	0.489
NR4A2	9940.ENSOARP00000011261	9940.ENSOARP00000008569	0	0	0	0	0.13	0.056	0	0.345	0.415
CD68	9940.ENSOARP00000011261	9940.ENSOARP00000015798	0	0	0	0	0.046	0	0	0.419	0.422
SRC	9940.ENSOARP00000011261	9940.ENSOARP00000019257	0	0	0	0	0	0.103	0	0.421	0.458
CCN1	9940.ENSOARP00000011261	9940.ENSOARP00000015385	0	0	0	0	0.053	0	0	0.482	0.488
MAFF	9940.ENSOARP00000011261	9940.ENSOARP00000016345	0	0	0	0	0.275	0.254	0	0.353	0.619
NR4A1	9940.ENSOARP00000011261	9940.ENSOARP00000018468	0	0	0	0	0.269	0.056	0	0.516	0.637
JUNB	9940.ENSOARP00000011261	9940.ENSOARP00000011637	0	0	0	0	0.36	0.746	0.267	0.532	0.936
RGS19	9940.ENSOARP00000006952	9940.ENSOARP00000008854	0	0	0	0	0.067	0	0	0.535	0.547
PPP1R9A	9940.ENSOARP00000009871	9940.ENSOARP00000002854	0	0	0	0	0	0.067	0	0.516	0.529
PLEKHF1	9940.ENSOARP00000009871	9940.ENSOARP00000004328	0	0	0	0	0	0	0	0.57	0.57
SLC44A1	9940.ENSOARP00000016721	9940.ENSOARP00000007829	0	0	0	0	0.067	0	0	0.482	0.496
RAPGEF2	9940.ENSOARP00000012186	9940.ENSOARP00000002454	0	0	0	0	0	0	0	0.483	0.483
PPP2R2B	9940.ENSOARP00000012186	9940.ENSOARP00000003575	0	0	0	0	0	0	0	0.509	0.509
CLSTN3	9940.ENSOARP00000012186	9940.ENSOARP00000004575	0	0	0	0	0	0	0	0.482	0.482
SOCS3	9940.ENSOARP00000008083	9940.ENSOARP00000000153	0	0	0	0	0.053	0.103	0.131	0.407	0.504
TREM2	9940.ENSOARP00000008083	9940.ENSOARP00000001827	0	0	0	0	0.055	0	0.119	0.866	0.879
CBL	9940.ENSOARP00000008083	9940.ENSOARP00000016125	0	0	0	0	0	0.266	0.156	0.179	0.446
CCN1	9940.ENSOARP00000008083	9940.ENSOARP00000015385	0	0	0	0	0	0	0	0.477	0.477
THBS1	9940.ENSOARP00000008083	9940.ENSOARP00000021538	0	0	0	0	0	0.103	0.071	0.484	0.532
ERBB2	9940.ENSOARP00000008083	9940.ENSOARP00000012725	0	0	0	0.596	0	0.139	0.136	0.427	0.536
GPNMB	9940.ENSOARP00000008083	9940.ENSOARP00000013657	0	0	0	0	0.052	0	0.069	0.541	0.56
CD68	9940.ENSOARP00000008083	9940.ENSOARP00000015798	0	0	0	0	0.053	0.044	0	0.624	0.629
LGALS3	9940.ENSOARP00000008083	9940.ENSOARP00000022663	0	0	0	0	0.089	0.078	0	0.596	0.631
CSF1	9940.ENSOARP00000008083	9940.ENSOARP00000020785	0	0	0	0	0.049	0.053	0.07	0.615	0.635
SRC	9940.ENSOARP00000008083	9940.ENSOARP00000019257	0	0	0	0.68	0	0.143	0.932	0.402	0.962
LGALS12	9940.ENSOARP00000016856	9940.ENSOARP00000002719	0	0	0	0	0	0	0	0.435	0.435
ST3GAL2	9940.ENSOARP00000016856	9940.ENSOARP00000005466	0	0	0	0	0	0	0.9	0.48	0.945
CAPN1	9940.ENSOARP00000016203	9940.ENSOARP00000014444	0	0	0	0	0.055	0	0	0.394	0.402
TRIB2	9940.ENSOARP00000016203	9940.ENSOARP00000017358	0	0	0	0	0	0.067	0	0.423	0.438
BIN2	9940.ENSOARP00000016203	9940.ENSOARP00000018618	0	0	0	0	0	0	0	0.477	0.477
JUNB	9940.ENSOARP00000012189	9940.ENSOARP00000011637	0	0	0	0	0.078	0.353	0.267	0.202	0.604
CMPK2	9940.ENSOARP00000012189	9940.ENSOARP00000015697	0	0	0	0	0.124	0	0	0.413	0.463
QSOX1	9940.ENSOARP00000012189	9940.ENSOARP00000019393	0	0	0	0	0	0	0	0.527	0.527
MAFF	9940.ENSOARP00000012189	9940.ENSOARP00000016345	0	0	0	0	0	0.254	0	0.414	0.544
CREB3L1	9940.ENSOARP00000021391	9940.ENSOARP00000003395	0	0	0	0	0	0	0	0.482	0.482
BCOR	9940.ENSOARP00000022009	9940.ENSOARP00000001067	0	0	0	0	0	0.896	0.052	0.639	0.961
NFATC1	9940.ENSOARP00000022009	9940.ENSOARP00000004508	0	0	0	0	0.082	0.043	0	0.416	0.442
CD93	9940.ENSOARP00000022009	9940.ENSOARP00000005541	0	0	0	0	0.109	0.099	0.066	0.32	0.422
RELB	9940.ENSOARP00000022009	9940.ENSOARP00000010249	0	0	0	0	0.079	0.099	0.066	0.335	0.416
HDAC9	9940.ENSOARP00000022009	9940.ENSOARP00000010345	0	0	0	0	0.091	0.131	0.089	0.478	0.574
TET2	9940.ENSOARP00000022009	9940.ENSOARP00000011407	0	0	0	0	0	0	0	0.407	0.407
SELL	9940.ENSOARP00000022009	9940.ENSOARP00000011683	0	0	0	0	0.079	0.053	0.053	0.483	0.515
SYNJ2	9940.ENSOARP00000018618	9940.ENSOARP00000004618	0	0	0	0	0	0.143	0	0.4	0.463
FAM120A	9940.ENSOARP00000018618	9940.ENSOARP00000008642	0	0	0	0	0	0	0	0.434	0.434
FMNL1	9940.ENSOARP00000018618	9940.ENSOARP00000010714	0	0	0	0	0.111	0	0	0.417	0.459
NFATC1	9940.ENSOARP00000007861	9940.ENSOARP00000004508	0	0	0	0	0.089	0	0	0.383	0.413
CBLC	9940.ENSOARP00000007861	9940.ENSOARP00000009957	0	0	0	0	0	0.161	0.343	0.102	0.461
SRC	9940.ENSOARP00000007861	9940.ENSOARP00000019257	0	0	0	0	0.081	0.103	0.181	0.355	0.506
CBL	9940.ENSOARP00000007861	9940.ENSOARP00000016125	0	0	0	0	0	0.161	0.343	0.22	0.532
PTX3	9940.ENSOARP00000016240	9940.ENSOARP00000002923	0	0	0	0	0	0	0	0.506	0.506
CBLC	9940.ENSOARP00000016240	9940.ENSOARP00000009957	0	0	0	0	0	0	0.375	0.109	0.419
ERBB2	9940.ENSOARP00000016240	9940.ENSOARP00000012725	0	0	0	0	0	0.187	0.307	0.512	0.701
CBL	9940.ENSOARP00000016240	9940.ENSOARP00000016125	0	0	0	0	0	0	0.51	0.316	0.65
SRC	9940.ENSOARP00000016240	9940.ENSOARP00000019257	0	0	0	0	0	0	0.51	0.146	0.563
JUNB	9940.ENSOARP00000001645	9940.ENSOARP00000011637	0	0	0	0	0.191	0	0	0.296	0.406
NOCT	9940.ENSOARP00000001645	9940.ENSOARP00000015135	0	0	0	0	0	0.121	0.333	0.179	0.476
TMEM245	9940.ENSOARP00000001645	9940.ENSOARP00000007568	0	0	0	0	0	0	0	0.481	0.481
FASN	9940.ENSOARP00000001645	9940.ENSOARP00000003118	0	0	0	0	0	0	0	0.518	0.518
NR4A1	9940.ENSOARP00000001645	9940.ENSOARP00000018468	0	0	0	0	0.286	0	0	0.448	0.589
GPM6A	9940.ENSOARP00000012192	9940.ENSOARP00000006976	0	0	0	0	0	0	0	0.512	0.512
SIGLEC1	9940.ENSOARP00000003312	9940.ENSOARP00000002114	0	0	0	0	0	0	0	0.457	0.457
DNAI1	9940.ENSOARP00000003312	9940.ENSOARP00000009930	0	0	0	0	0	0.331	0	0.183	0.43
SNAP91	9940.ENSOARP00000003312	9940.ENSOARP00000008112	0	0	0	0	0	0	0	0.584	0.584
NCEH1	9940.ENSOARP00000006008	9940.ENSOARP00000022286	0	0	0	0	0.146	0	0.29	0.093	0.402
C5AR1	9940.ENSOARP00000006008	9940.ENSOARP00000011800	0	0	0	0	0	0.083	0.991	0.512	0.995
C6	9940.ENSOARP00000006008	9940.ENSOARP00000009652	0	0	0	0	0.268	0.838	0.989	0.452	0.999
ITIH4	9940.ENSOARP00000009652	9940.ENSOARP00000000757	0	0	0	0	0.084	0	0	0.382	0.409
CAST	9940.ENSOARP00000009652	9940.ENSOARP00000019013	0	0	0	0	0	0	0	0.49	0.49
NFATC1	9940.ENSOARP00000013878	9940.ENSOARP00000004508	0	0	0	0	0	0	0	0.573	0.573
MMP9	9940.ENSOARP00000013878	9940.ENSOARP00000008487	0	0	0	0	0	0.043	0	0.463	0.464
PLEKHM1	9940.ENSOARP00000013878	9940.ENSOARP00000011322	0	0	0	0	0	0	0	0.435	0.435
SLC4A4	9940.ENSOARP00000013878	9940.ENSOARP00000013270	0	0	0	0	0.09	0.103	0	0.574	0.621
PLCD1	9940.ENSOARP00000019762	9940.ENSOARP00000000800	0	0	0	0	0	0	0	0.415	0.414
NPR1	9940.ENSOARP00000019762	9940.ENSOARP00000000905	0	0	0	0	0	0.043	0.052	0.453	0.46
SCN5A	9940.ENSOARP00000019762	9940.ENSOARP00000001573	0	0	0	0	0	0.166	0	0.43	0.504
RASD1	9940.ENSOARP00000019762	9940.ENSOARP00000001831	0	0	0	0	0.072	0.109	0.111	0.301	0.417
ESR1	9940.ENSOARP00000019762	9940.ENSOARP00000003565	0	0	0	0	0	0.085	0	0.675	0.689
NFATC1	9940.ENSOARP00000019762	9940.ENSOARP00000004508	0	0	0	0	0	0.103	0.11	0.567	0.624
HSPA6	9940.ENSOARP00000019762	9940.ENSOARP00000007992	0	0	0	0	0.054	0.127	0	0.397	0.458
PPP3CB	9940.ENSOARP00000019762	9940.ENSOARP00000008304	0	0	0	0	0	0.222	0.914	0.267	0.946
PLCB1	9940.ENSOARP00000019762	9940.ENSOARP00000009872	0	0	0	0	0	0	0.901	0.198	0.917
PPP1R3B	9940.ENSOARP00000019762	9940.ENSOARP00000010828	0	0	0	0	0	0	0.65	0	0.65
PHKG1	9940.ENSOARP00000019762	9940.ENSOARP00000010887	0	0	0	0	0.048	0.143	0.918	0.102	0.931
CNN2	9940.ENSOARP00000019762	9940.ENSOARP00000011258	0	0	0	0	0.056	0.185	0.098	0.905	0.925
IQGAP1	9940.ENSOARP00000019762	9940.ENSOARP00000013997	0	0	0	0	0	0.247	0.134	0.819	0.872
PPP3CA	9940.ENSOARP00000019762	9940.ENSOARP00000014611	0	0	0	0	0	0.222	0.914	0.485	0.962
MYLK3	9940.ENSOARP00000019762	9940.ENSOARP00000016861	0	0	0	0	0.065	0.158	0.908	0.422	0.952
CAMK2B	9940.ENSOARP00000019762	9940.ENSOARP00000016885	0	0	0	0	0	0.266	0.18	0.383	0.596
SRC	9940.ENSOARP00000019762	9940.ENSOARP00000019257	0	0	0	0	0	0.103	0.069	0.795	0.814
GJA1	9940.ENSOARP00000019762	9940.ENSOARP00000021433	0	0	0	0	0	0	0	0.444	0.444
DLG2	9940.ENSOARP00000016885	9940.ENSOARP00000005556	0	0	0	0	0.042	0.228	0.259	0.301	0.565
MST1R	9940.ENSOARP00000016885	9940.ENSOARP00000012165	0	0	0	0	0.055	0.047	0.124	0.382	0.447
CKAP4	9940.ENSOARP00000022035	9940.ENSOARP00000018632	0	0	0	0	0	0	0	0.511	0.511
TBC1D8B	9940.ENSOARP00000014444	9940.ENSOARP00000020295	0	0	0	0	0.055	0	0	0.551	0.557
CAST	9940.ENSOARP00000014444	9940.ENSOARP00000019013	0	0	0	0	0.064	0.571	0.081	0.867	0.944
CAST	9940.ENSOARP00000014338	9940.ENSOARP00000019013	0	0	0	0	0.051	0.472	0.067	0.547	0.76
PPP3CA	9940.ENSOARP00000019013	9940.ENSOARP00000014611	0	0	0	0	0.449	0	0	0	0.449
DISP1	9940.ENSOARP00000005554	9940.ENSOARP00000015217	0	0	0	0	0	0	0	0.691	0.691
HLTF	9940.ENSOARP00000020055	9940.ENSOARP00000005581	0	0	0	0	0	0	0	0.523	0.523
PLXNA4	9940.ENSOARP00000016125	9940.ENSOARP00000006909	0	0	0	0	0	0.272	0.159	0.109	0.406
IL6ST	9940.ENSOARP00000016125	9940.ENSOARP00000008065	0	0	0	0	0	0	0.51	0.044	0.511
CBLC	9940.ENSOARP00000016125	9940.ENSOARP00000009957	0	0	0.076	0.922	0	0.083	0.9	0	0.907
CUBN	9940.ENSOARP00000016125	9940.ENSOARP00000010709	0	0	0	0	0	0	0	0.504	0.504
LRIG1	9940.ENSOARP00000016125	9940.ENSOARP00000011320	0	0	0	0	0	0.098	0.51	0.199	0.615
MST1R	9940.ENSOARP00000016125	9940.ENSOARP00000012165	0	0	0	0	0.053	0.789	0.586	0.148	0.92
PXN	9940.ENSOARP00000016125	9940.ENSOARP00000012707	0	0	0	0	0	0.226	0	0.504	0.6
ERBB2	9940.ENSOARP00000016125	9940.ENSOARP00000012725	0	0	0	0	0	0.528	0.374	0.657	0.889
TCN1	9940.ENSOARP00000016125	9940.ENSOARP00000013330	0	0	0	0	0	0.098	0	0.397	0.432
INPP5D	9940.ENSOARP00000016125	9940.ENSOARP00000020761	0	0	0	0	0	0.266	0.167	0.1	0.401
FGFR3	9940.ENSOARP00000016125	9940.ENSOARP00000017075	0	0	0	0	0	0.14	0.37	0.081	0.458
DPP8	9940.ENSOARP00000016125	9940.ENSOARP00000019263	0	0	0	0	0	0	0	0.495	0.495
EPN2	9940.ENSOARP00000016125	9940.ENSOARP00000019698	0	0	0	0	0.049	0	0.527	0.171	0.594
PDGFRA	9940.ENSOARP00000016125	9940.ENSOARP00000020481	0	0	0	0	0	0.172	0.728	0.172	0.797
SRC	9940.ENSOARP00000016125	9940.ENSOARP00000019257	0	0	0	0	0	0.568	0.51	0.633	0.915
SRC	9940.ENSOARP00000009957	9940.ENSOARP00000019257	0	0	0	0	0	0.589	0.208	0.084	0.675
ERBB2	9940.ENSOARP00000009957	9940.ENSOARP00000012725	0	0	0	0	0.054	0.483	0.36	0.182	0.709
PDGFRA	9940.ENSOARP00000009957	9940.ENSOARP00000020481	0	0	0	0	0	0.14	0.7	0.054	0.735
MST1R	9940.ENSOARP00000009957	9940.ENSOARP00000012165	0	0	0	0	0.106	0.789	0.586	0.137	0.923
PTGES	9940.ENSOARP00000014801	9940.ENSOARP00000009140	0	0	0	0	0	0	0.9	0.082	0.904
TMEM229B	9940.ENSOARP00000022681	9940.ENSOARP00000001071	0	0	0	0	0	0	0	0.477	0.477
JADE2	9940.ENSOARP00000022681	9940.ENSOARP00000015028	0	0	0	0	0	0	0	0.829	0.829
NDRG1	9940.ENSOARP00000009008	9940.ENSOARP00000005819	0	0	0	0	0	0	0	0.535	0.535
LY86	9940.ENSOARP00000009008	9940.ENSOARP00000019694	0	0	0	0	0	0	0	0.403	0.403
DVL1	9940.ENSOARP00000012593	9940.ENSOARP00000004331	0	0	0	0	0	0.103	0.134	0.476	0.557
SEL1L3	9940.ENSOARP00000012593	9940.ENSOARP00000008527	0	0	0	0	0	0	0	0.414	0.414
SEC23A	9940.ENSOARP00000012593	9940.ENSOARP00000009026	0	0	0	0	0	0	0	0.423	0.422
UGGT1	9940.ENSOARP00000012593	9940.ENSOARP00000017117	0	0	0	0	0	0	0	0.482	0.482
YAP1	9940.ENSOARP00000015385	9940.ENSOARP00000007134	0	0	0	0	0	0.044	0.053	0.575	0.581
MMP9	9940.ENSOARP00000015385	9940.ENSOARP00000008487	0	0	0	0	0	0.044	0	0.478	0.479
TEAD1	9940.ENSOARP00000015385	9940.ENSOARP00000008662	0	0	0	0	0	0	0.063	0.537	0.547
THBS1	9940.ENSOARP00000015385	9940.ENSOARP00000021538	0	0	0	0	0	0.048	0	0.538	0.541
CD93	9940.ENSOARP00000007771	9940.ENSOARP00000005541	0	0	0	0	0	0.042	0	0.462	0.463
SELL	9940.ENSOARP00000007771	9940.ENSOARP00000011683	0	0	0	0	0.047	0	0	0.524	0.526
ITGA6	9940.ENSOARP00000014705	9940.ENSOARP00000001243	0	0	0	0	0.056	0	0	0.579	0.585
SPP1	9940.ENSOARP00000014705	9940.ENSOARP00000002753	0	0	0	0	0	0	0	0.604	0.604
NFATC1	9940.ENSOARP00000014705	9940.ENSOARP00000004508	0	0	0	0	0.097	0	0	0.462	0.493
COL1A1	9940.ENSOARP00000014705	9940.ENSOARP00000005233	0	0	0	0	0.055	0	0	0.573	0.579
CD93	9940.ENSOARP00000014705	9940.ENSOARP00000005541	0	0	0	0	0.151	0	0	0.334	0.41
VEGFC	9940.ENSOARP00000014705	9940.ENSOARP00000007296	0	0	0	0	0.072	0	0	0.526	0.542
ITGB6	9940.ENSOARP00000014705	9940.ENSOARP00000007475	0	0	0	0	0.056	0	0	0.403	0.412
MMP9	9940.ENSOARP00000014705	9940.ENSOARP00000008487	0	0	0	0	0	0	0	0.579	0.579
VWF	9940.ENSOARP00000014705	9940.ENSOARP00000009428	0	0	0	0	0.124	0	0	0.824	0.839
CNN2	9940.ENSOARP00000014705	9940.ENSOARP00000011258	0	0	0	0	0.081	0	0	0.583	0.6
LRIG1	9940.ENSOARP00000014705	9940.ENSOARP00000011320	0	0	0	0	0	0	0	0.425	0.424
TET2	9940.ENSOARP00000014705	9940.ENSOARP00000011407	0	0	0	0	0	0	0	0.404	0.404
SELL	9940.ENSOARP00000014705	9940.ENSOARP00000011683	0	0	0	0	0.079	0	0.532	0.806	0.909
RUNX1	9940.ENSOARP00000014705	9940.ENSOARP00000014585	0	0	0	0	0	0	0	0.602	0.602
CSF1	9940.ENSOARP00000014705	9940.ENSOARP00000020785	0	0	0	0	0.087	0	0	0.489	0.514
MMP2	9940.ENSOARP00000014705	9940.ENSOARP00000019362	0	0	0	0	0.111	0	0	0.525	0.559
HIF1A	9940.ENSOARP00000014705	9940.ENSOARP00000022718	0	0	0	0	0	0	0	0.57	0.57
CD68	9940.ENSOARP00000014705	9940.ENSOARP00000015798	0	0	0	0	0.09	0	0	0.693	0.709
PDGFRA	9940.ENSOARP00000014705	9940.ENSOARP00000020481	0	0	0	0	0.079	0	0	0.714	0.726
TREM2	9940.ENSOARP00000015798	9940.ENSOARP00000001827	0	0	0	0	0.143	0	0	0.933	0.94
SIGLEC1	9940.ENSOARP00000015798	9940.ENSOARP00000002114	0	0	0	0	0.097	0	0.045	0.436	0.471
SPP1	9940.ENSOARP00000015798	9940.ENSOARP00000002753	0	0	0	0	0.098	0	0	0.426	0.46
COL1A1	9940.ENSOARP00000015798	9940.ENSOARP00000005233	0	0	0	0	0	0	0	0.519	0.519
MMP9	9940.ENSOARP00000015798	9940.ENSOARP00000008487	0	0	0	0	0.048	0	0	0.694	0.696
GRN	9940.ENSOARP00000015798	9940.ENSOARP00000008756	0	0	0	0	0.155	0.105	0	0.543	0.624
VWF	9940.ENSOARP00000015798	9940.ENSOARP00000009428	0	0	0	0	0	0	0	0.675	0.675
MSR1	9940.ENSOARP00000015798	9940.ENSOARP00000010326	0	0	0	0	0.131	0	0	0.637	0.671
GPNMB	9940.ENSOARP00000015798	9940.ENSOARP00000013657	0	0	0	0	0.143	0	0	0.392	0.457
HIF1A	9940.ENSOARP00000015798	9940.ENSOARP00000022718	0	0	0	0	0	0.103	0	0.385	0.425
PDGFRA	9940.ENSOARP00000015798	9940.ENSOARP00000020481	0	0	0	0	0.051	0	0	0.447	0.453
CTSZ	9940.ENSOARP00000015798	9940.ENSOARP00000017320	0	0	0	0	0.131	0.058	0	0.452	0.512
OLR1	9940.ENSOARP00000015798	9940.ENSOARP00000022580	0	0	0	0	0	0	0.09	0.529	0.553
TSPO	9940.ENSOARP00000015798	9940.ENSOARP00000020560	0	0	0	0	0	0	0	0.671	0.671
CSF1	9940.ENSOARP00000015798	9940.ENSOARP00000020785	0	0	0	0	0.09	0	0	0.734	0.748
LGALS3	9940.ENSOARP00000015798	9940.ENSOARP00000022663	0	0	0	0	0.168	0.065	0.052	0.757	0.797
MALT1	9940.ENSOARP00000001881	9940.ENSOARP00000005942	0	0	0	0	0	0	0	0.402	0.402
ITGA3	9940.ENSOARP00000001881	9940.ENSOARP00000005814	0	0	0	0	0.063	0.078	0.102	0.516	0.574
PTGFRN	9940.ENSOARP00000001881	9940.ENSOARP00000021747	0	0	0	0	0	0.14	0	0.538	0.585
TPI1	9940.ENSOARP00000009878	9940.ENSOARP00000005822	0.144	0	0	0	0	0	0	0.332	0.403
PAPSS1	9940.ENSOARP00000009878	9940.ENSOARP00000009375	0.065	0	0	0	0	0	0.589	0	0.599
SAMHD1	9940.ENSOARP00000009878	9940.ENSOARP00000018054	0.048	0	0	0	0	0	0	0.454	0.457
SLC28A1	9940.ENSOARP00000009878	9940.ENSOARP00000014315	0.123	0	0	0	0.156	0	0	0.417	0.53
CMPK2	9940.ENSOARP00000009878	9940.ENSOARP00000015697	0.071	0	0	0	0	0	0.808	0.387	0.881
UPP1	9940.ENSOARP00000009878	9940.ENSOARP00000017268	0.123	0	0	0	0.484	0	0.967	0.302	0.988
PRKCD	9940.ENSOARP00000011723	9940.ENSOARP00000000139	0	0	0	0	0.064	0.14	0	0.477	0.542
SRC	9940.ENSOARP00000011723	9940.ENSOARP00000019257	0	0	0	0	0.053	0.23	0	0.345	0.48
TENM1	9940.ENSOARP00000001921	9940.ENSOARP00000015286	0	0	0	0	0.101	0	0	0.397	0.434
CDH15	9940.ENSOARP00000001921	9940.ENSOARP00000014813	0	0	0	0.768	0	0.087	0.307	0.179	0.435
VCL	9940.ENSOARP00000001921	9940.ENSOARP00000009202	0	0	0	0	0	0.143	0.129	0.451	0.554
PKP4	9940.ENSOARP00000001921	9940.ENSOARP00000008187	0	0	0	0	0.048	0.272	0.25	0.302	0.588
TENM4	9940.ENSOARP00000014813	9940.ENSOARP00000006513	0	0	0	0	0.044	0	0	0.644	0.645
PKP4	9940.ENSOARP00000014813	9940.ENSOARP00000008187	0	0	0	0	0	0.345	0.251	0.114	0.527
CDON	9940.ENSOARP00000014813	9940.ENSOARP00000012950	0	0	0	0	0.053	0.098	0.51	0.17	0.606
SOCS3	9940.ENSOARP00000016628	9940.ENSOARP00000000153	0	0	0	0	0.095	0	0.07	0.592	0.626
VIPR1	9940.ENSOARP00000016628	9940.ENSOARP00000003614	0	0	0	0	0	0	0	0.686	0.686
COL1A1	9940.ENSOARP00000016628	9940.ENSOARP00000005233	0	0	0	0	0	0	0	0.569	0.569
RUNX1	9940.ENSOARP00000016628	9940.ENSOARP00000014585	0	0	0	0	0	0	0	0.505	0.505
MMAB	9940.ENSOARP00000016628	9940.ENSOARP00000016035	0	0	0	0	0	0	0	0.48	0.48
TLE3	9940.ENSOARP00000016628	9940.ENSOARP00000020073	0	0	0	0	0	0	0	0.442	0.442
PTGFRN	9940.ENSOARP00000016628	9940.ENSOARP00000021747	0	0	0	0	0	0	0	0.481	0.481
NR4A1	9940.ENSOARP00000016628	9940.ENSOARP00000018468	0	0	0	0	0	0	0	0.647	0.647
LRRC20	9940.ENSOARP00000012950	9940.ENSOARP00000006472	0	0	0	0	0	0.103	0.069	0.657	0.688
LCOR	9940.ENSOARP00000012950	9940.ENSOARP00000015976	0	0	0	0	0	0	0	0.452	0.452
SCUBE2	9940.ENSOARP00000012950	9940.ENSOARP00000014539	0	0	0	0	0	0.103	0.054	0.654	0.68
DVL1	9940.ENSOARP00000020556	9940.ENSOARP00000004331	0	0	0	0	0	0	0.096	0.6	0.623
PRICKLE3	9940.ENSOARP00000020556	9940.ENSOARP00000011583	0	0	0	0	0.101	0.069	0.092	0.593	0.649
PRICKLE2	9940.ENSOARP00000020556	9940.ENSOARP00000012083	0	0	0	0	0.101	0.069	0.092	0.397	0.48
ITIH4	9940.ENSOARP00000013727	9940.ENSOARP00000000757	0	0	0	0	0.049	0.048	0	0.438	0.447
HABP4	9940.ENSOARP00000013727	9940.ENSOARP00000009076	0	0	0	0	0	0	0	0.589	0.589
GORASP1	9940.ENSOARP00000022428	9940.ENSOARP00000002077	0	0	0	0	0.054	0.167	0.338	0.136	0.488
SEC23A	9940.ENSOARP00000022428	9940.ENSOARP00000009026	0	0	0	0	0	0.143	0.298	0.171	0.457
RNASEL	9940.ENSOARP00000022428	9940.ENSOARP00000020380	0	0	0	0	0	0.362	0.097	0.069	0.416
ITGA6	9940.ENSOARP00000004700	9940.ENSOARP00000001243	0	0	0	0	0	0.041	0.66	0	0.66
PRELP	9940.ENSOARP00000004700	9940.ENSOARP00000001744	0	0	0.198	0.654	0	0	0	0.415	0.511
ERBB2	9940.ENSOARP00000004700	9940.ENSOARP00000012725	0	0	0	0	0.061	0.266	0.126	0.13	0.405
THBS1	9940.ENSOARP00000004700	9940.ENSOARP00000021538	0	0	0	0	0	0.103	0.055	0.387	0.435
NTNG1	9940.ENSOARP00000004700	9940.ENSOARP00000020188	0	0	0	0	0.047	0.507	0.052	0.179	0.585
ITGB6	9940.ENSOARP00000004700	9940.ENSOARP00000007475	0	0	0	0	0.058	0.058	0.668	0.087	0.695
ITGA11	9940.ENSOARP00000004700	9940.ENSOARP00000019863	0	0	0	0	0.063	0.041	0.66	0.146	0.704
ITGA3	9940.ENSOARP00000004700	9940.ENSOARP00000005814	0	0	0	0	0	0.041	0.66	0.191	0.713
MECP2	9940.ENSOARP00000021100	9940.ENSOARP00000006226	0	0	0	0	0	0.144	0.138	0.279	0.421
SMARCA5	9940.ENSOARP00000021100	9940.ENSOARP00000011366	0	0	0.147	0.738	0.081	0.293	0	0.072	0.417
LCN2	9940.ENSOARP00000001430	9940.ENSOARP00000011651	0	0	0	0	0.065	0	0	0.446	0.46
NRP2	9940.ENSOARP00000009744	9940.ENSOARP00000019799	0	0	0	0	0	0.065	0.407	0	0.421
NCAM1	9940.ENSOARP00000009744	9940.ENSOARP00000018052	0	0	0	0.559	0.103	0.08	0.371	0.118	0.48
IQGAP1	9940.ENSOARP00000000219	9940.ENSOARP00000013997	0	0	0	0	0.052	0	0.245	0.37	0.51
PREX1	9940.ENSOARP00000000219	9940.ENSOARP00000011337	0	0	0	0	0	0.172	0	0.701	0.742
GNS	9940.ENSOARP00000014275	9940.ENSOARP00000003460	0	0	0	0	0	0	0	0.48	0.48
KCNH2	9940.ENSOARP00000022351	9940.ENSOARP00000001494	0	0	0	0	0	0	0	0.418	0.418
CRY2	9940.ENSOARP00000022351	9940.ENSOARP00000002530	0	0	0	0	0.048	0.098	0	0.646	0.669
TAGAP	9940.ENSOARP00000022351	9940.ENSOARP00000004782	0	0	0	0	0	0	0	0.64	0.64
NR1D2	9940.ENSOARP00000022351	9940.ENSOARP00000004845	0	0	0	0	0.087	0.048	0	0.53	0.555
SMOC2	9940.ENSOARP00000022351	9940.ENSOARP00000005387	0	0	0	0	0	0	0	0.421	0.421
FAM78A	9940.ENSOARP00000022351	9940.ENSOARP00000007414	0	0	0	0	0	0	0	0.739	0.739
PADI2	9940.ENSOARP00000022351	9940.ENSOARP00000011954	0	0	0	0	0	0	0	0.495	0.495
RASL11A	9940.ENSOARP00000022351	9940.ENSOARP00000013502	0	0	0	0	0	0	0	0.527	0.527
NPAS2	9940.ENSOARP00000022351	9940.ENSOARP00000014243	0	0	0	0	0	0.08	0	0.48	0.501
PER1	9940.ENSOARP00000022351	9940.ENSOARP00000020314	0	0	0	0	0.106	0.075	0	0.481	0.533
REEP1	9940.ENSOARP00000022351	9940.ENSOARP00000022191	0	0	0	0	0	0	0	0.534	0.534
KLHL31	9940.ENSOARP00000018632	9940.ENSOARP00000007540	0	0	0	0	0	0	0	0.567	0.567
ERMP1	9940.ENSOARP00000018632	9940.ENSOARP00000014552	0	0	0	0	0	0	0	0.422	0.422
DKK1	9940.ENSOARP00000018632	9940.ENSOARP00000014602	0	0	0	0	0.08	0.098	0	0.476	0.527
SAMHD1	9940.ENSOARP00000002674	9940.ENSOARP00000018054	0	0	0	0	0	0	0	0.46	0.46
PRKCD	9940.ENSOARP00000005864	9940.ENSOARP00000000139	0	0	0	0	0.487	0	0	0	0.487
TENM4	9940.ENSOARP00000007651	9940.ENSOARP00000006513	0	0	0	0	0	0	0	0.58	0.58
COL21A1	9940.ENSOARP00000007651	9940.ENSOARP00000006634	0	0	0	0	0	0	0	0.533	0.533
SLC29A1	9940.ENSOARP00000007651	9940.ENSOARP00000009994	0	0	0	0	0	0	0	0.415	0.414
TENM1	9940.ENSOARP00000007651	9940.ENSOARP00000015286	0	0	0	0	0.061	0	0	0.481	0.491
PMEPA1	9940.ENSOARP00000004575	9940.ENSOARP00000018631	0	0	0	0	0	0	0	0.402	0.402
DAG1	9940.ENSOARP00000004575	9940.ENSOARP00000014632	0	0	0	0	0.079	0	0	0.396	0.419
MDGA1	9940.ENSOARP00000004575	9940.ENSOARP00000016165	0	0	0	0	0.063	0	0	0.422	0.436
MANSC1	9940.ENSOARP00000004575	9940.ENSOARP00000022426	0	0	0	0	0	0.056	0	0.566	0.572
PET100	9940.ENSOARP00000015584	9940.ENSOARP00000002197	0	0	0	0	0.159	0	0	0.444	0.512
HERC5	9940.ENSOARP00000015697	9940.ENSOARP00000000543	0	0	0	0	0.117	0	0	0.404	0.451
RASD1	9940.ENSOARP00000015697	9940.ENSOARP00000001831	0	0	0	0	0	0	0	0.46	0.46
IFI6	9940.ENSOARP00000015697	9940.ENSOARP00000003561	0	0	0	0	0.263	0	0	0.313	0.472
IFI35	9940.ENSOARP00000015697	9940.ENSOARP00000004721	0	0	0	0	0.191	0	0	0.481	0.562
EPSTI1	9940.ENSOARP00000015697	9940.ENSOARP00000007966	0	0	0	0	0.455	0	0	0.566	0.753
DIP2B	9940.ENSOARP00000015697	9940.ENSOARP00000018838	0.052	0	0	0	0	0	0	0.412	0.418
IFIT2	9940.ENSOARP00000015697	9940.ENSOARP00000016273	0.056	0	0	0	0.187	0	0	0.467	0.555
LZTS1	9940.ENSOARP00000011971	9940.ENSOARP00000011450	0	0	0	0	0	0	0	0.434	0.434
SRF	9940.ENSOARP00000011258	9940.ENSOARP00000006175	0	0	0	0	0	0	0	0.664	0.664
VCL	9940.ENSOARP00000011258	9940.ENSOARP00000009202	0	0	0	0	0.105	0	0.147	0.599	0.667
MICAL2	9940.ENSOARP00000011258	9940.ENSOARP00000009356	0	0	0	0	0.082	0	0	0.382	0.408
VWF	9940.ENSOARP00000011258	9940.ENSOARP00000009428	0	0	0	0	0.065	0	0	0.62	0.63
SMTN	9940.ENSOARP00000011258	9940.ENSOARP00000009758	0	0	0	0	0.062	0	0	0.896	0.898
PXN	9940.ENSOARP00000011258	9940.ENSOARP00000012707	0	0	0	0	0.08	0.044	0	0.412	0.437
IQGAP1	9940.ENSOARP00000011258	9940.ENSOARP00000013997	0	0	0	0	0	0	0	0.622	0.622
S100A4	9940.ENSOARP00000005233	9940.ENSOARP00000000653	0	0	0	0	0.061	0.103	0.064	0.429	0.49
ITGA6	9940.ENSOARP00000005233	9940.ENSOARP00000001243	0	0	0	0	0	0.046	0.68	0.3	0.768
COL5A1	9940.ENSOARP00000005233	9940.ENSOARP00000002264	0	0	0.089	0.793	0.461	0.062	0.479	0.317	0.806
SPP1	9940.ENSOARP00000005233	9940.ENSOARP00000002753	0	0	0	0	0.047	0	0.095	0.781	0.795
DLX5	9940.ENSOARP00000005233	9940.ENSOARP00000004812	0	0	0	0	0.051	0	0	0.463	0.468
VWF	9940.ENSOARP00000005233	9940.ENSOARP00000009428	0	0	0	0	0.055	0.093	0.069	0.363	0.423
COL21A1	9940.ENSOARP00000005233	9940.ENSOARP00000006634	0	0	0	0.641	0	0.08	0.307	0.179	0.43
DKK1	9940.ENSOARP00000005233	9940.ENSOARP00000014602	0	0	0	0	0	0	0.07	0.422	0.439
DDR2	9940.ENSOARP00000005233	9940.ENSOARP00000011643	0	0	0	0	0.11	0.079	0	0.428	0.49
COL27A1	9940.ENSOARP00000005233	9940.ENSOARP00000006528	0	0	0.1	0.77	0	0	0.504	0.057	0.543
FKBP10	9940.ENSOARP00000005233	9940.ENSOARP00000018956	0	0	0	0	0.267	0.079	0	0.397	0.557
FGFR3	9940.ENSOARP00000005233	9940.ENSOARP00000017075	0	0	0	0	0	0	0	0.572	0.572
SOST	9940.ENSOARP00000005233	9940.ENSOARP00000006271	0	0	0	0	0.049	0.095	0.065	0.611	0.645
PDGFRA	9940.ENSOARP00000005233	9940.ENSOARP00000020481	0	0	0	0	0.112	0	0	0.622	0.65
MMP9	9940.ENSOARP00000005233	9940.ENSOARP00000008487	0	0	0	0	0	0.062	0.091	0.66	0.684
THBS1	9940.ENSOARP00000005233	9940.ENSOARP00000021538	0	0	0	0	0.064	0.172	0.087	0.639	0.711
PLOD1	9940.ENSOARP00000005233	9940.ENSOARP00000019281	0	0	0	0	0.064	0.103	0.51	0.419	0.729
ITGB6	9940.ENSOARP00000005233	9940.ENSOARP00000007475	0	0	0	0	0	0.068	0.682	0.268	0.764
ITGA3	9940.ENSOARP00000005233	9940.ENSOARP00000005814	0	0	0	0	0.051	0.046	0.68	0.345	0.785
COL6A3	9940.ENSOARP00000005233	9940.ENSOARP00000020497	0	0	0	0.574	0.415	0	0.258	0.597	0.809
MMP2	9940.ENSOARP00000005233	9940.ENSOARP00000019362	0	0	0	0	0.502	0.081	0.109	0.586	0.809
ITGA11	9940.ENSOARP00000005233	9940.ENSOARP00000019863	0	0	0	0	0.118	0.048	0.674	0.514	0.849
MMP15	9940.ENSOARP00000006634	9940.ENSOARP00000001203	0	0	0	0	0	0.062	0.074	0.41	0.442
COL5A1	9940.ENSOARP00000006634	9940.ENSOARP00000002264	0	0	0	0.637	0	0.08	0.22	0.385	0.52
COL27A1	9940.ENSOARP00000006634	9940.ENSOARP00000006528	0	0	0	0.636	0	0	0.258	0.538	0.643
COL6A3	9940.ENSOARP00000006634	9940.ENSOARP00000020497	0	0	0	0.634	0	0.08	0.258	0.219	0.42
COL6A6	9940.ENSOARP00000006634	9940.ENSOARP00000015805	0	0	0	0.641	0	0.08	0.258	0.223	0.423
ITGB6	9940.ENSOARP00000006634	9940.ENSOARP00000007475	0	0	0	0	0.053	0.068	0.13	0.353	0.436
TINAG	9940.ENSOARP00000006634	9940.ENSOARP00000007183	0	0	0	0	0	0.048	0	0.434	0.438
COL26A1	9940.ENSOARP00000006634	9940.ENSOARP00000015777	0	0	0	0	0	0	0.245	0.485	0.594
PLOD1	9940.ENSOARP00000006634	9940.ENSOARP00000019281	0	0	0	0	0.064	0.223	0.51	0.069	0.623
COL27A1	9940.ENSOARP00000015777	9940.ENSOARP00000006528	0	0	0	0	0.067	0	0.18	0.48	0.567
PLOD1	9940.ENSOARP00000015777	9940.ENSOARP00000019281	0	0	0	0	0	0.088	0.367	0.052	0.404
COL5A1	9940.ENSOARP00000006528	9940.ENSOARP00000002264	0	0	0.126	0.712	0	0	0.449	0.337	0.653
TMC6	9940.ENSOARP00000006528	9940.ENSOARP00000006375	0	0	0	0	0	0.087	0.055	0.83	0.84
ITGA11	9940.ENSOARP00000006528	9940.ENSOARP00000019863	0	0	0	0	0	0	0.103	0.398	0.437
COL6A3	9940.ENSOARP00000006528	9940.ENSOARP00000020497	0	0	0	0.564	0	0	0.245	0.297	0.446
PLOD1	9940.ENSOARP00000006528	9940.ENSOARP00000019281	0	0	0	0	0.064	0.103	0.407	0.069	0.474
THBS1	9940.ENSOARP00000002264	9940.ENSOARP00000021538	0	0	0	0	0.065	0.103	0.087	0.335	0.422
ITGA11	9940.ENSOARP00000002264	9940.ENSOARP00000019863	0	0	0	0	0.093	0.048	0.107	0.383	0.461
MMP2	9940.ENSOARP00000002264	9940.ENSOARP00000019362	0	0	0	0	0.198	0.103	0.109	0.296	0.488
COL6A3	9940.ENSOARP00000002264	9940.ENSOARP00000020497	0	0	0	0.566	0.364	0.054	0.22	0.293	0.624
PLOD1	9940.ENSOARP00000002264	9940.ENSOARP00000019281	0	0	0	0	0.064	0.103	0.356	0.404	0.634
ITGA6	9940.ENSOARP00000020497	9940.ENSOARP00000001243	0	0	0	0	0	0.046	0.68	0.281	0.761
ITGA3	9940.ENSOARP00000020497	9940.ENSOARP00000005814	0	0	0	0	0.051	0.046	0.68	0.21	0.741
ITGB6	9940.ENSOARP00000020497	9940.ENSOARP00000007475	0	0	0	0	0	0.068	0.682	0.312	0.778
MMP9	9940.ENSOARP00000020497	9940.ENSOARP00000008487	0	0	0	0	0	0.062	0.091	0.476	0.514
FREM2	9940.ENSOARP00000020497	9940.ENSOARP00000010531	0	0	0	0	0	0.044	0.069	0.422	0.441
PLOD1	9940.ENSOARP00000020497	9940.ENSOARP00000019281	0	0	0	0	0.064	0.103	0.407	0.118	0.502
ITGA11	9940.ENSOARP00000020497	9940.ENSOARP00000019863	0	0	0	0.549	0.093	0.048	0.674	0.198	0.744
NID2	9940.ENSOARP00000020497	9940.ENSOARP00000022258	0	0	0	0	0.108	0.103	0.052	0.369	0.457
THBS1	9940.ENSOARP00000020497	9940.ENSOARP00000021538	0	0	0	0	0.064	0.103	0.22	0.282	0.467
ITGA6	9940.ENSOARP00000015805	9940.ENSOARP00000001243	0	0	0	0	0	0.046	0.68	0.216	0.74
ITGA3	9940.ENSOARP00000015805	9940.ENSOARP00000005814	0	0	0	0	0.051	0.046	0.68	0.119	0.711
ITGB6	9940.ENSOARP00000015805	9940.ENSOARP00000007475	0	0	0	0	0	0.068	0.682	0.264	0.763
PLOD1	9940.ENSOARP00000015805	9940.ENSOARP00000019281	0	0	0	0	0.064	0.103	0.407	0.069	0.474
MMAB	9940.ENSOARP00000015805	9940.ENSOARP00000016035	0	0	0	0	0	0	0	0.586	0.586
ITGA11	9940.ENSOARP00000015805	9940.ENSOARP00000019863	0	0	0	0.548	0.053	0.048	0.674	0.236	0.745
HSPG2	9940.ENSOARP00000016230	9940.ENSOARP00000008881	0	0	0	0	0.047	0.066	0	0.389	0.408
SCN4A	9940.ENSOARP00000016230	9940.ENSOARP00000015119	0	0	0	0	0	0	0	0.505	0.505
FASN	9940.ENSOARP00000014379	9940.ENSOARP00000003118	0	0	0	0	0	0	0	0.43	0.43
CPT2	9940.ENSOARP00000014379	9940.ENSOARP00000006633	0	0	0.127	0.678	0.057	0	0.9	0.131	0.918
KLHL31	9940.ENSOARP00000014379	9940.ENSOARP00000007540	0	0	0	0	0	0	0	0.459	0.459
FASN	9940.ENSOARP00000006633	9940.ENSOARP00000003118	0	0	0	0	0	0	0	0.547	0.547
PDK4	9940.ENSOARP00000006633	9940.ENSOARP00000003742	0	0	0	0	0.101	0	0	0.424	0.46
TMC8	9940.ENSOARP00000006633	9940.ENSOARP00000006270	0	0	0	0	0	0.041	0	0.575	0.575
PC	9940.ENSOARP00000006633	9940.ENSOARP00000009440	0	0	0	0	0.063	0	0	0.439	0.452
SLC2A4	9940.ENSOARP00000006633	9940.ENSOARP00000012275	0	0	0	0	0.063	0	0	0.455	0.467
EHHADH	9940.ENSOARP00000006633	9940.ENSOARP00000022104	0	0	0	0	0.13	0.088	0	0.54	0.603
EHHADH	9940.ENSOARP00000015056	9940.ENSOARP00000022104	0	0	0	0	0.157	0	0.064	0.478	0.552
SLC27A1	9940.ENSOARP00000015056	9940.ENSOARP00000017717	0	0	0	0	0.055	0	0	0.609	0.615
NCOA3	9940.ENSOARP00000002530	9940.ENSOARP00000010530	0	0	0	0	0.053	0.266	0.131	0.158	0.423
TSPO	9940.ENSOARP00000002530	9940.ENSOARP00000020560	0.115	0	0	0	0.289	0	0	0.243	0.482
NR1D2	9940.ENSOARP00000002530	9940.ENSOARP00000004845	0	0	0	0	0.054	0.103	0	0.717	0.738
PER1	9940.ENSOARP00000002530	9940.ENSOARP00000020314	0	0	0	0	0.069	0.521	0.18	0.764	0.902
NPAS2	9940.ENSOARP00000002530	9940.ENSOARP00000014243	0	0	0	0	0.053	0.609	0.2	0.788	0.928
TREM2	9940.ENSOARP00000020785	9940.ENSOARP00000001827	0	0	0	0	0	0	0	0.595	0.595
SPP1	9940.ENSOARP00000020785	9940.ENSOARP00000002753	0	0	0	0	0	0	0	0.474	0.474
NFATC1	9940.ENSOARP00000020785	9940.ENSOARP00000004508	0	0	0	0	0	0	0	0.656	0.656
MMP9	9940.ENSOARP00000020785	9940.ENSOARP00000008487	0	0	0	0	0.087	0	0	0.581	0.601
RELB	9940.ENSOARP00000020785	9940.ENSOARP00000010249	0	0	0	0	0.103	0	0	0.501	0.533
MSR1	9940.ENSOARP00000020785	9940.ENSOARP00000010326	0	0	0	0	0.076	0	0.091	0.407	0.458
ERBB2	9940.ENSOARP00000020785	9940.ENSOARP00000012725	0	0	0	0	0	0	0.65	0.129	0.682
GPNMB	9940.ENSOARP00000020785	9940.ENSOARP00000013657	0	0	0	0	0	0	0.079	0.427	0.45
FGFR3	9940.ENSOARP00000020785	9940.ENSOARP00000017075	0	0	0	0	0.055	0.231	0.224	0.087	0.416
SRC	9940.ENSOARP00000020785	9940.ENSOARP00000019257	0	0	0	0	0.08	0.083	0.138	0.672	0.73
PDGFRA	9940.ENSOARP00000020785	9940.ENSOARP00000020481	0	0	0	0	0.054	0.231	0.716	0.417	0.863
TMTC1	9940.ENSOARP00000020785	9940.ENSOARP00000021014	0	0	0	0	0.053	0	0	0.484	0.49
SOCS3	9940.ENSOARP00000021190	9940.ENSOARP00000000153	0	0	0	0	0.131	0.748	0.356	0.371	0.899
SETBP1	9940.ENSOARP00000021190	9940.ENSOARP00000002414	0	0	0	0	0	0	0.055	0.535	0.541
TET2	9940.ENSOARP00000021190	9940.ENSOARP00000011407	0	0	0	0	0.048	0.043	0	0.407	0.412
TNFRSF21	9940.ENSOARP00000021190	9940.ENSOARP00000012473	0	0	0	0	0	0.048	0	0.448	0.452
RUNX1	9940.ENSOARP00000021190	9940.ENSOARP00000014585	0	0	0	0	0.076	0.066	0.144	0.395	0.493
SRC	9940.ENSOARP00000021190	9940.ENSOARP00000019257	0	0	0	0	0.089	0.103	0.374	0.061	0.455
DNAJC27	9940.ENSOARP00000021190	9940.ENSOARP00000019460	0	0	0	0	0	0.055	0.052	0.436	0.451
SLC22A14	9940.ENSOARP00000002372	9940.ENSOARP00000001253	0	0	0	0	0	0	0	0.824	0.824
DHRS7B	9940.ENSOARP00000020068	9940.ENSOARP00000002572	0	0	0	0	0	0.042	0	0.482	0.482
ITM2C	9940.ENSOARP00000020068	9940.ENSOARP00000022216	0	0	0	0	0.077	0	0	0.452	0.472
PKP4	9940.ENSOARP00000007589	9940.ENSOARP00000008187	0	0	0	0	0.101	0.111	0.221	0.171	0.414
MYLK3	9940.ENSOARP00000007589	9940.ENSOARP00000016861	0	0	0	0	0.052	0	0	0.45	0.457
SSPN	9940.ENSOARP00000007589	9940.ENSOARP00000021418	0	0	0	0	0.076	0	0	0.477	0.496
TREM2	9940.ENSOARP00000017320	9940.ENSOARP00000001827	0	0	0	0	0.054	0	0	0.473	0.48
GORASP1	9940.ENSOARP00000017320	9940.ENSOARP00000002077	0	0	0	0	0.105	0	0.51	0.109	0.575
GNS	9940.ENSOARP00000017320	9940.ENSOARP00000003460	0	0	0	0	0.11	0.072	0.455	0.584	0.787
GRN	9940.ENSOARP00000017320	9940.ENSOARP00000008756	0	0	0	0	0.258	0.327	0.092	0.577	0.782
SEC23A	9940.ENSOARP00000017320	9940.ENSOARP00000009026	0	0	0	0	0.092	0	0.51	0.073	0.551
LIPA	9940.ENSOARP00000017320	9940.ENSOARP00000016187	0	0	0	0	0.078	0	0	0.607	0.622
DEPDC7	9940.ENSOARP00000017320	9940.ENSOARP00000018278	0	0	0	0	0	0	0	0.448	0.448
PPT1	9940.ENSOARP00000017320	9940.ENSOARP00000021672	0	0	0	0	0.076	0	0	0.582	0.597
EML1	9940.ENSOARP00000010709	9940.ENSOARP00000001202	0	0	0	0	0	0	0	0.491	0.491
ENPP2	9940.ENSOARP00000010709	9940.ENSOARP00000016588	0	0	0	0	0	0	0	0.421	0.421
MST1R	9940.ENSOARP00000010709	9940.ENSOARP00000012165	0	0	0	0	0	0.164	0.375	0.061	0.466
TCN1	9940.ENSOARP00000010709	9940.ENSOARP00000013330	0	0	0	0	0.048	0.453	0.148	0.484	0.74
GC	9940.ENSOARP00000010709	9940.ENSOARP00000013752	0	0	0	0	0	0.098	0.887	0.91	0.99
FOXP2	9940.ENSOARP00000019190	9940.ENSOARP00000001862	0	0	0	0	0	0.065	0	0.399	0.414
TRIM24	9940.ENSOARP00000019190	9940.ENSOARP00000010918	0	0	0	0	0.112	0.048	0	0.355	0.407
IQGAP1	9940.ENSOARP00000015481	9940.ENSOARP00000013997	0	0	0	0	0	0.063	0	0.4	0.414
SLIT3	9940.ENSOARP00000014632	9940.ENSOARP00000002975	0	0	0	0	0.054	0	0.462	0.049	0.473
HSPG2	9940.ENSOARP00000014632	9940.ENSOARP00000008881	0	0	0	0	0.087	0.272	0.407	0.477	0.766
DYSF	9940.ENSOARP00000014632	9940.ENSOARP00000012338	0	0	0	0	0	0	0	0.531	0.531
SSPN	9940.ENSOARP00000014632	9940.ENSOARP00000021418	0	0	0	0	0	0	0.36	0.769	0.845
PDK4	9940.ENSOARP00000019444	9940.ENSOARP00000003742	0	0	0	0	0	0.324	0.259	0.146	0.534
NIPSNAP1	9940.ENSOARP00000019444	9940.ENSOARP00000005184	0	0	0	0	0.087	0	0.415	0.046	0.445
PDPR	9940.ENSOARP00000019444	9940.ENSOARP00000005927	0.07	0	0	0	0.16	0	0.275	0.171	0.467
DLAT	9940.ENSOARP00000019444	9940.ENSOARP00000016863	0	0	0.119	0.671	0.195	0	0.407	0.059	0.551
PARP6	9940.ENSOARP00000019444	9940.ENSOARP00000020308	0.054	0	0	0	0.101	0	0.275	0.176	0.423
PKM	9940.ENSOARP00000019444	9940.ENSOARP00000020288	0.054	0	0	0	0.101	0	0.275	0.176	0.423
IVD	9940.ENSOARP00000019444	9940.ENSOARP00000021713	0	0	0	0	0.277	0.102	0.22	0.491	0.707
TECRL	9940.ENSOARP00000003682	9940.ENSOARP00000006563	0	0	0	0	0	0	0	0.478	0.478
OAT	9940.ENSOARP00000005925	9940.ENSOARP00000010783	0.123	0	0	0	0.186	0	0	0.282	0.442
TET2	9940.ENSOARP00000005925	9940.ENSOARP00000011407	0	0	0	0	0	0	0	0.618	0.618
SGMS1	9940.ENSOARP00000001659	9940.ENSOARP00000014980	0	0	0	0	0.109	0	0.9	0.345	0.936
MS4A8	9940.ENSOARP00000018278	9940.ENSOARP00000016469	0	0	0	0	0	0	0	0.45	0.45
SPNS3	9940.ENSOARP00000018278	9940.ENSOARP00000020471	0	0	0	0	0	0	0	0.458	0.458
FASN	9940.ENSOARP00000013067	9940.ENSOARP00000003118	0	0	0	0	0.047	0	0	0.523	0.526
ELOVL6	9940.ENSOARP00000013067	9940.ENSOARP00000004630	0	0	0	0	0.056	0	0	0.393	0.403
MECP2	9940.ENSOARP00000001432	9940.ENSOARP00000006226	0	0	0	0	0	0.075	0.523	0.196	0.614
FASN	9940.ENSOARP00000001432	9940.ENSOARP00000003118	0	0	0	0	0.146	0	0	0.584	0.629
MVD	9940.ENSOARP00000001432	9940.ENSOARP00000013933	0	0	0	0	0.389	0	0	0.747	0.838
SLC2A6	9940.ENSOARP00000013329	9940.ENSOARP00000003440	0	0	0	0	0.065	0.454	0	0.136	0.52
ERMP1	9940.ENSOARP00000002572	9940.ENSOARP00000014552	0	0	0	0	0.064	0.065	0.073	0.395	0.443
NDUFAB1	9940.ENSOARP00000018838	9940.ENSOARP00000000527	0.068	0	0	0	0.096	0.444	0.274	0.171	0.666
FASN	9940.ENSOARP00000018838	9940.ENSOARP00000003118	0.068	0	0	0	0.149	0.056	0.273	0.171	0.466
RALGAPB	9940.ENSOARP00000018838	9940.ENSOARP00000020367	0	0	0	0	0.433	0	0	0	0.433
SCUBE2	9940.ENSOARP00000015217	9940.ENSOARP00000014539	0	0	0	0	0	0	0.078	0.511	0.529
SPP1	9940.ENSOARP00000014602	9940.ENSOARP00000002753	0	0	0	0	0	0	0	0.456	0.456
SOST	9940.ENSOARP00000014602	9940.ENSOARP00000006271	0	0	0	0	0	0	0	0.881	0.881
MMP9	9940.ENSOARP00000014602	9940.ENSOARP00000008487	0	0	0	0	0.093	0	0.07	0.48	0.523
DKK2	9940.ENSOARP00000014602	9940.ENSOARP00000009622	0	0	0	0.883	0	0	0.925	0.638	0.971
VLDLR	9940.ENSOARP00000014602	9940.ENSOARP00000014261	0	0	0	0	0	0.455	0.137	0.079	0.528
LDLR	9940.ENSOARP00000014602	9940.ENSOARP00000018929	0	0	0	0	0	0.455	0.137	0.079	0.528
LRP5	9940.ENSOARP00000014602	9940.ENSOARP00000016476	0	0	0	0	0	0.727	0.284	0.988	0.997
SOST	9940.ENSOARP00000009622	9940.ENSOARP00000006271	0	0	0	0	0	0	0	0.618	0.618
FZD9	9940.ENSOARP00000009622	9940.ENSOARP00000013705	0	0	0	0	0	0	0.054	0.396	0.404
LRP5	9940.ENSOARP00000009622	9940.ENSOARP00000016476	0	0	0	0	0	0.171	0.284	0.889	0.928
FASN	9940.ENSOARP00000016863	9940.ENSOARP00000003118	0	0	0	0	0	0	0.8	0.282	0.85
PDK4	9940.ENSOARP00000016863	9940.ENSOARP00000003742	0	0	0	0	0	0.476	0.312	0.21	0.69
PDPR	9940.ENSOARP00000016863	9940.ENSOARP00000005927	0.07	0	0	0	0.16	0	0.362	0.279	0.592
PDP2	9940.ENSOARP00000016863	9940.ENSOARP00000011897	0	0	0	0	0.096	0.143	0.345	0.581	0.759
PARP6	9940.ENSOARP00000016863	9940.ENSOARP00000020308	0.054	0	0	0	0.123	0	0.275	0.176	0.438
PKM	9940.ENSOARP00000016863	9940.ENSOARP00000020288	0.054	0	0	0	0.123	0	0.275	0.18	0.44
W5NRS5_SHEEP	9940.ENSOARP00000005556	9940.ENSOARP00000000865	0	0	0	0	0.054	0.119	0.259	0.147	0.402
SCN5A	9940.ENSOARP00000005556	9940.ENSOARP00000001573	0	0	0	0	0	0.09	0.051	0.363	0.402
TENM1	9940.ENSOARP00000005556	9940.ENSOARP00000015286	0	0	0	0	0.055	0	0	0.481	0.488
SPP1	9940.ENSOARP00000004812	9940.ENSOARP00000002753	0	0	0	0	0	0	0	0.575	0.575
MECP2	9940.ENSOARP00000004812	9940.ENSOARP00000006226	0	0	0	0	0	0	0	0.421	0.421
SIX2	9940.ENSOARP00000004812	9940.ENSOARP00000006459	0	0	0	0	0.069	0	0	0.479	0.494
SIX4	9940.ENSOARP00000004812	9940.ENSOARP00000022710	0	0	0	0	0.069	0	0	0.681	0.69
EFCAB6	9940.ENSOARP00000009930	9940.ENSOARP00000020638	0	0	0	0	0.793	0.143	0.128	0.132	0.847
HSPA6	9940.ENSOARP00000010222	9940.ENSOARP00000007992	0.041	0	0	0	0.21	0.166	0.159	0.1	0.434
GORASP1	9940.ENSOARP00000019460	9940.ENSOARP00000002077	0	0	0	0	0.09	0.103	0.373	0.174	0.52
DOCK4	9940.ENSOARP00000019460	9940.ENSOARP00000003140	0	0	0	0	0.048	0.221	0.268	0.072	0.428
MST1R	9940.ENSOARP00000019460	9940.ENSOARP00000012165	0	0	0	0	0.068	0.277	0.245	0.058	0.456
SETBP1	9940.ENSOARP00000019641	9940.ENSOARP00000002414	0	0	0	0	0	0.085	0.097	0.475	0.529
ESR1	9940.ENSOARP00000019641	9940.ENSOARP00000003565	0	0	0	0	0	0.045	0	0.402	0.404
TET1	9940.ENSOARP00000019641	9940.ENSOARP00000005514	0	0	0	0	0	0.075	0	0.788	0.796
MECP2	9940.ENSOARP00000019641	9940.ENSOARP00000006226	0	0	0	0	0.064	0.098	0	0.778	0.796
TET2	9940.ENSOARP00000019641	9940.ENSOARP00000011407	0	0	0	0	0	0.098	0	0.852	0.861
JARID2	9940.ENSOARP00000019641	9940.ENSOARP00000013572	0	0	0	0	0.089	0	0.42	0.133	0.501
RUNX1	9940.ENSOARP00000019641	9940.ENSOARP00000014585	0	0	0	0	0.058	0	0	0.566	0.574
SRC	9940.ENSOARP00000019641	9940.ENSOARP00000019257	0	0	0	0	0	0.062	0	0.395	0.408
EEF1D	9940.ENSOARP00000003140	9940.ENSOARP00000000109	0	0	0	0	0.406	0.094	0	0.087	0.465
RASD1	9940.ENSOARP00000003140	9940.ENSOARP00000001831	0	0	0	0	0.048	0.221	0.268	0.072	0.428
LLPH	9940.ENSOARP00000003140	9940.ENSOARP00000003099	0	0	0	0	0.156	0.339	0	0	0.418
PXN	9940.ENSOARP00000003140	9940.ENSOARP00000012707	0	0	0	0	0.061	0.048	0.347	0.114	0.413
RASL11A	9940.ENSOARP00000003140	9940.ENSOARP00000013502	0	0	0	0	0.048	0.221	0.268	0.072	0.428
RASD2	9940.ENSOARP00000003140	9940.ENSOARP00000019909	0	0	0	0	0.048	0.221	0.268	0.072	0.428
PARP6	9940.ENSOARP00000003140	9940.ENSOARP00000020308	0	0	0	0	0.196	0.329	0	0	0.437
PKM	9940.ENSOARP00000003140	9940.ENSOARP00000020288	0	0	0	0	0.196	0.329	0	0	0.437
TRIM23	9940.ENSOARP00000003140	9940.ENSOARP00000006667	0	0	0	0	0.064	0.221	0.268	0.119	0.466
PREX1	9940.ENSOARP00000003140	9940.ENSOARP00000011337	0	0	0	0	0.053	0.048	0.111	0.471	0.519
IQGAP1	9940.ENSOARP00000003140	9940.ENSOARP00000013997	0	0	0	0	0	0	0.503	0.242	0.607
HABP4	9940.ENSOARP00000003140	9940.ENSOARP00000009076	0	0	0	0	0.262	0.569	0	0	0.668
WDR43	9940.ENSOARP00000003140	9940.ENSOARP00000021015	0	0	0	0	0.111	0.459	0.33	0.135	0.683
IFI35	9940.ENSOARP00000003140	9940.ENSOARP00000004721	0	0	0	0	0.504	0.484	0.352	0.148	0.839
RPL18A	9940.ENSOARP00000003140	9940.ENSOARP00000015513	0	0	0	0	0.667	0.57	0.203	0.206	0.897
LLPH	9940.ENSOARP00000014138	9940.ENSOARP00000003099	0	0	0	0	0	0	0	0.453	0.453
MST1R	9940.ENSOARP00000014138	9940.ENSOARP00000012165	0	0	0	0	0.088	0	0.415	0.05	0.448
GSDMD	9940.ENSOARP00000019263	9940.ENSOARP00000000589	0	0	0	0	0	0	0	0.541	0.541
MALT1	9940.ENSOARP00000019263	9940.ENSOARP00000005942	0	0	0	0	0	0	0	0.479	0.479
PRCP	9940.ENSOARP00000019263	9940.ENSOARP00000006230	0	0	0	0	0	0	0	0.606	0.606
SCNN1B	9940.ENSOARP00000022629	9940.ENSOARP00000018011	0	0	0	0	0	0	0	0.533	0.533
TRIB1	9940.ENSOARP00000004233	9940.ENSOARP00000008776	0	0	0	0	0.067	0.103	0	0.396	0.45
SGK1	9940.ENSOARP00000004233	9940.ENSOARP00000015778	0	0	0	0	0.088	0.071	0	0.46	0.503
NR4A2	9940.ENSOARP00000004233	9940.ENSOARP00000008569	0	0	0	0	0.101	0	0	0.536	0.565
NR4A1	9940.ENSOARP00000004233	9940.ENSOARP00000018468	0	0	0	0	0.154	0	0	0.535	0.59
DVL1	9940.ENSOARP00000006882	9940.ENSOARP00000004331	0	0	0	0	0	0.041	0.104	0.51	0.542
MAPK4	9940.ENSOARP00000006882	9940.ENSOARP00000004780	0	0	0	0	0	0.266	0.251	0.103	0.463
TRIM7	9940.ENSOARP00000006882	9940.ENSOARP00000007744	0	0	0	0	0	0.064	0.085	0.369	0.412
SMTN	9940.ENSOARP00000006882	9940.ENSOARP00000009758	0	0	0	0	0	0	0	0.446	0.446
EPN2	9940.ENSOARP00000004331	9940.ENSOARP00000019698	0	0	0	0	0.089	0.065	0.242	0.183	0.401
RNASEL	9940.ENSOARP00000004331	9940.ENSOARP00000020380	0	0	0	0	0	0.142	0.326	0.061	0.409
FHL3	9940.ENSOARP00000004331	9940.ENSOARP00000021421	0	0	0	0	0	0.21	0.245	0.131	0.436
FHL2	9940.ENSOARP00000004331	9940.ENSOARP00000013869	0	0	0	0	0	0.21	0.245	0.131	0.436
YAP1	9940.ENSOARP00000004331	9940.ENSOARP00000007134	0	0	0	0	0	0.143	0.407	0.128	0.518
LRRK2	9940.ENSOARP00000004331	9940.ENSOARP00000021442	0	0	0	0	0	0.131	0.418	0.216	0.569
FZD9	9940.ENSOARP00000004331	9940.ENSOARP00000013705	0	0	0	0	0.049	0.218	0.367	0.228	0.587
SMOC2	9940.ENSOARP00000004331	9940.ENSOARP00000005387	0	0	0	0	0	0	0	0.643	0.643
PRICKLE2	9940.ENSOARP00000004331	9940.ENSOARP00000012083	0	0	0	0	0	0.267	0.347	0.548	0.765
LRP5	9940.ENSOARP00000004331	9940.ENSOARP00000016476	0	0	0	0	0.049	0.106	0.51	0.554	0.789
PRICKLE3	9940.ENSOARP00000004331	9940.ENSOARP00000011583	0	0	0	0	0	0.267	0.347	0.773	0.882
LMNA	9940.ENSOARP00000012338	9940.ENSOARP00000005894	0	0	0	0	0	0.059	0	0.449	0.459
SSPN	9940.ENSOARP00000012338	9940.ENSOARP00000021418	0	0	0	0	0	0	0	0.426	0.426
FNIP1	9940.ENSOARP00000000109	9940.ENSOARP00000017384	0	0	0	0	0	0	0	0.403	0.403
RPL18A	9940.ENSOARP00000000109	9940.ENSOARP00000015513	0	0	0	0	0.467	0.075	0	0.135	0.536
EPHX2	9940.ENSOARP00000020638	9940.ENSOARP00000010364	0	0	0	0	0	0.044	0	0.409	0.41
KLHDC8B	9940.ENSOARP00000020638	9940.ENSOARP00000015345	0	0	0	0	0	0	0	0.472	0.472
TEKT2	9940.ENSOARP00000020638	9940.ENSOARP00000021063	0	0	0	0	0.123	0.828	0	0.351	0.893
TSPAN5	9940.ENSOARP00000007154	9940.ENSOARP00000017250	0	0	0	0	0	0	0	0.483	0.483
HIF3A	9940.ENSOARP00000007154	9940.ENSOARP00000011308	0	0	0	0	0	0.508	0.775	0.394	0.927
HIF1A	9940.ENSOARP00000007154	9940.ENSOARP00000022718	0	0	0	0	0	0.57	0.976	0.566	0.995
HSD17B4	9940.ENSOARP00000022104	9940.ENSOARP00000000765	0.062	0	0	0	0.184	0.07	0.218	0.146	0.437
IREB2	9940.ENSOARP00000022104	9940.ENSOARP00000000922	0	0	0	0	0.1	0.288	0	0.147	0.405
FASN	9940.ENSOARP00000022104	9940.ENSOARP00000003118	0.041	0	0	0	0.189	0	0.169	0.46	0.604
PDK4	9940.ENSOARP00000022104	9940.ENSOARP00000003742	0	0	0	0	0.063	0.279	0	0.232	0.435
ELOVL6	9940.ENSOARP00000022104	9940.ENSOARP00000004630	0	0	0	0	0	0	0	0.483	0.483
ELOVL5	9940.ENSOARP00000022104	9940.ENSOARP00000016509	0	0	0	0	0	0	0	0.494	0.494
SLC27A1	9940.ENSOARP00000022104	9940.ENSOARP00000017717	0.053	0	0	0	0.187	0.067	0.188	0.279	0.502
RALGAPB	9940.ENSOARP00000022104	9940.ENSOARP00000020367	0	0	0	0	0	0	0	0.571	0.571
PPT1	9940.ENSOARP00000022104	9940.ENSOARP00000021672	0	0	0	0	0.047	0.23	0	0.281	0.426
IVD	9940.ENSOARP00000022104	9940.ENSOARP00000021713	0.052	0	0	0	0.28	0.109	0.914	0.1	0.944
FASN	9940.ENSOARP00000016509	9940.ENSOARP00000003118	0	0	0	0	0.059	0	0	0.691	0.697
ELOVL6	9940.ENSOARP00000016509	9940.ENSOARP00000004630	0	0	0	0.624	0.09	0	0.916	0.604	0.967
TINAG	9940.ENSOARP00000016509	9940.ENSOARP00000007183	0	0	0	0	0	0	0	0.569	0.569
KLHL31	9940.ENSOARP00000016509	9940.ENSOARP00000007540	0	0	0	0	0	0	0	0.414	0.414
FASN	9940.ENSOARP00000004630	9940.ENSOARP00000003118	0	0	0	0	0.276	0	0	0.832	0.873
TAF4B	9940.ENSOARP00000001202	9940.ENSOARP00000007556	0	0	0	0	0.047	0.275	0.245	0.118	0.478
SLC16A6	9940.ENSOARP00000001202	9940.ENSOARP00000016379	0	0	0	0	0	0	0	0.578	0.578
ITIH4	9940.ENSOARP00000003978	9940.ENSOARP00000000757	0	0	0	0	0	0.041	0.071	0.393	0.411
F11	9940.ENSOARP00000003978	9940.ENSOARP00000008884	0	0	0	0	0	0.045	0	0.408	0.41
ITIH4	9940.ENSOARP00000016588	9940.ENSOARP00000000757	0	0	0	0	0	0.066	0	0.483	0.497
SLC44A1	9940.ENSOARP00000016588	9940.ENSOARP00000007829	0	0	0	0	0	0	0.069	0.475	0.49
VNN2	9940.ENSOARP00000016588	9940.ENSOARP00000015542	0	0	0	0	0	0	0.121	0.371	0.423
GPCPD1	9940.ENSOARP00000016588	9940.ENSOARP00000018918	0.054	0	0	0	0.064	0	0	0.387	0.41
FGD3	9940.ENSOARP00000017357	9940.ENSOARP00000008760	0	0	0	0	0	0	0	0.728	0.728
RASGEF1B	9940.ENSOARP00000007520	9940.ENSOARP00000000270	0	0	0	0	0	0	0	0.724	0.724
PLXNB1	9940.ENSOARP00000017981	9940.ENSOARP00000000644	0	0	0	0	0.076	0.087	0.109	0.424	0.509
PLXND1	9940.ENSOARP00000017981	9940.ENSOARP00000014629	0	0	0	0	0.076	0.087	0.109	0.302	0.405
PLXNC1	9940.ENSOARP00000017981	9940.ENSOARP00000017069	0	0	0	0	0.076	0.087	0.109	0.421	0.506
SRC	9940.ENSOARP00000017981	9940.ENSOARP00000019257	0	0	0	0.662	0	0.068	0.51	0	0.523
NDUFAB1	9940.ENSOARP00000010364	9940.ENSOARP00000000527	0.129	0	0	0	0.088	0.351	0.247	0.383	0.716
IVD	9940.ENSOARP00000010364	9940.ENSOARP00000021713	0	0	0	0	0.081	0.228	0.169	0.181	0.452
PSPH	9940.ENSOARP00000010364	9940.ENSOARP00000010651	0.143	0	0	0	0	0	0	0.477	0.532
QRICH1	9940.ENSOARP00000010364	9940.ENSOARP00000016484	0.111	0	0	0	0.05	0.044	0.819	0.263	0.872
SYNJ2	9940.ENSOARP00000019698	9940.ENSOARP00000004618	0	0	0	0	0	0.103	0	0.529	0.559
SNAP91	9940.ENSOARP00000019698	9940.ENSOARP00000008112	0	0	0	0	0.082	0.095	0.51	0.186	0.624
HERC5	9940.ENSOARP00000007966	9940.ENSOARP00000000543	0	0	0	0	0.185	0	0	0.703	0.747
IFI6	9940.ENSOARP00000007966	9940.ENSOARP00000003561	0	0	0	0	0.197	0	0	0.533	0.609
IFI35	9940.ENSOARP00000007966	9940.ENSOARP00000004721	0	0	0	0	0.344	0	0	0.382	0.577
PLXNB1	9940.ENSOARP00000012725	9940.ENSOARP00000000644	0	0	0	0	0	0.107	0.916	0.552	0.963
ESR1	9940.ENSOARP00000012725	9940.ENSOARP00000003565	0	0	0	0	0	0.141	0.407	0.645	0.803
PLXNA4	9940.ENSOARP00000012725	9940.ENSOARP00000006909	0	0	0	0	0.053	0.107	0.258	0.285	0.491
YAP1	9940.ENSOARP00000012725	9940.ENSOARP00000007134	0	0	0	0	0.065	0.185	0.373	0.328	0.635
VEGFC	9940.ENSOARP00000012725	9940.ENSOARP00000007296	0	0	0	0	0	0.043	0.65	0.146	0.688
LRIG1	9940.ENSOARP00000012725	9940.ENSOARP00000011320	0	0	0	0	0	0.453	0.206	0.147	0.597
MST1R	9940.ENSOARP00000012725	9940.ENSOARP00000012165	0	0	0	0.579	0.062	0.451	0.529	0.131	0.761
PXN	9940.ENSOARP00000012725	9940.ENSOARP00000012707	0	0	0	0	0	0.048	0.255	0.504	0.617
GPNMB	9940.ENSOARP00000012725	9940.ENSOARP00000013657	0	0	0	0	0	0.071	0.339	0.179	0.451
IL13RA2	9940.ENSOARP00000012725	9940.ENSOARP00000018479	0	0	0	0	0	0.08	0	0.44	0.463
VLDLR	9940.ENSOARP00000012725	9940.ENSOARP00000014261	0	0	0	0	0.086	0.143	0.245	0.207	0.468
KRT8	9940.ENSOARP00000012725	9940.ENSOARP00000018029	0	0	0	0	0	0.21	0.283	0.206	0.51
HIF1A	9940.ENSOARP00000012725	9940.ENSOARP00000022718	0	0	0	0	0.11	0	0.245	0.463	0.608
FGFR3	9940.ENSOARP00000012725	9940.ENSOARP00000017075	0	0	0	0.634	0	0.266	0.101	0.52	0.655
SRC	9940.ENSOARP00000012725	9940.ENSOARP00000019257	0	0	0	0.681	0	0.454	0.948	0.353	0.98
RAD54L	9940.ENSOARP00000007853	9940.ENSOARP00000002401	0	0	0	0	0.081	0.166	0.138	0.299	0.474
MSH6	9940.ENSOARP00000007853	9940.ENSOARP00000005406	0	0	0	0	0.08	0.227	0.36	0.362	0.67
HLTF	9940.ENSOARP00000007853	9940.ENSOARP00000005581	0	0	0	0	0.055	0.166	0.138	0.301	0.461
SMARCA5	9940.ENSOARP00000007853	9940.ENSOARP00000011366	0	0	0	0	0.062	0.166	0.284	0.109	0.434
RPUSD2	9940.ENSOARP00000007853	9940.ENSOARP00000021730	0	0	0	0	0	0	0	0.619	0.619
REV3L	9940.ENSOARP00000007853	9940.ENSOARP00000010529	0	0	0	0	0.055	0.494	0.2	0.395	0.737
TTYH3	9940.ENSOARP00000014552	9940.ENSOARP00000005240	0	0	0	0	0	0	0	0.567	0.567
UPP1	9940.ENSOARP00000014552	9940.ENSOARP00000017268	0	0	0	0	0.063	0	0	0.882	0.884
SPP1	9940.ENSOARP00000003565	9940.ENSOARP00000002753	0	0	0	0	0	0	0	0.446	0.446
FASN	9940.ENSOARP00000003565	9940.ENSOARP00000003118	0	0	0	0	0.052	0.047	0.053	0.49	0.505
IKBKB	9940.ENSOARP00000003565	9940.ENSOARP00000003470	0	0	0	0	0	0.087	0.06	0.395	0.435
MMP2	9940.ENSOARP00000003565	9940.ENSOARP00000019362	0	0	0	0	0	0.069	0	0.386	0.404
NPAS2	9940.ENSOARP00000003565	9940.ENSOARP00000014243	0	0	0	0	0	0.214	0.14	0.194	0.408
NR4A2	9940.ENSOARP00000003565	9940.ENSOARP00000008569	0	0	0	0.689	0	0.143	0.071	0.32	0.411
HSPA6	9940.ENSOARP00000003565	9940.ENSOARP00000007992	0	0	0	0	0	0.208	0.093	0.281	0.438
JUNB	9940.ENSOARP00000003565	9940.ENSOARP00000011637	0	0	0	0	0	0.205	0.257	0.234	0.508
RELB	9940.ENSOARP00000003565	9940.ENSOARP00000010249	0	0	0	0	0	0.271	0.054	0.369	0.526
RUNX1	9940.ENSOARP00000003565	9940.ENSOARP00000014585	0	0	0	0	0.054	0.082	0.368	0.261	0.54
KRT8	9940.ENSOARP00000003565	9940.ENSOARP00000018029	0	0	0	0	0	0.112	0.052	0.564	0.6
TLE3	9940.ENSOARP00000003565	9940.ENSOARP00000020073	0	0	0	0	0	0.096	0.362	0.377	0.609
TRIM24	9940.ENSOARP00000003565	9940.ENSOARP00000010918	0	0	0	0	0	0.572	0.044	0.297	0.687
MMP9	9940.ENSOARP00000003565	9940.ENSOARP00000008487	0	0	0	0	0.069	0.069	0	0.707	0.724
HIF1A	9940.ENSOARP00000003565	9940.ENSOARP00000022718	0	0	0	0	0.121	0.269	0.042	0.617	0.733
KDM4B	9940.ENSOARP00000003565	9940.ENSOARP00000009005	0	0	0	0	0	0.213	0.51	0.41	0.752
SRC	9940.ENSOARP00000003565	9940.ENSOARP00000019257	0	0	0	0	0	0.563	0.948	0.901	0.997
NCOA3	9940.ENSOARP00000003565	9940.ENSOARP00000010530	0	0	0	0	0	0.79	0.976	0.602	0.997
TRIM36	9940.ENSOARP00000007537	9940.ENSOARP00000017509	0	0	0	0	0	0	0	0.481	0.481
NCEH1	9940.ENSOARP00000004262	9940.ENSOARP00000022286	0	0	0	0	0	0	0	0.479	0.479
MAP4K1	9940.ENSOARP00000004262	9940.ENSOARP00000006167	0	0	0	0	0	0	0	0.481	0.481
MST1R	9940.ENSOARP00000008884	9940.ENSOARP00000012165	0	0	0	0	0	0.308	0.267	0	0.471
TNFRSF21	9940.ENSOARP00000020809	9940.ENSOARP00000012473	0	0	0	0	0	0	0	0.416	0.416
TMEM131	9940.ENSOARP00000020809	9940.ENSOARP00000014623	0	0	0	0	0	0	0	0.473	0.473
FILIP1L	9940.ENSOARP00000020809	9940.ENSOARP00000019192	0	0	0	0	0	0.143	0.097	0.538	0.611
FNDC3B	9940.ENSOARP00000020809	9940.ENSOARP00000022298	0	0	0	0	0	0.09	0.06	0.403	0.444
MANBA	9940.ENSOARP00000008642	9940.ENSOARP00000013174	0	0	0	0	0	0	0	0.413	0.412
FMNL1	9940.ENSOARP00000008642	9940.ENSOARP00000010714	0	0	0	0	0	0	0	0.461	0.461
IL13RA2	9940.ENSOARP00000008642	9940.ENSOARP00000018479	0	0	0	0	0	0	0	0.74	0.74
KCNH2	9940.ENSOARP00000007414	9940.ENSOARP00000001494	0	0	0	0	0.044	0	0	0.407	0.409
TAGAP	9940.ENSOARP00000007414	9940.ENSOARP00000004782	0	0	0	0	0.077	0	0	0.685	0.697
SMOC2	9940.ENSOARP00000007414	9940.ENSOARP00000005387	0	0	0	0	0.053	0	0	0.468	0.475
WDR43	9940.ENSOARP00000007414	9940.ENSOARP00000021015	0	0	0	0	0.068	0.251	0.259	0.117	0.482
PADI2	9940.ENSOARP00000007414	9940.ENSOARP00000011954	0	0	0	0	0	0	0	0.521	0.521
RASL11A	9940.ENSOARP00000007414	9940.ENSOARP00000013502	0	0	0	0	0.053	0	0	0.525	0.53
REEP1	9940.ENSOARP00000007414	9940.ENSOARP00000022191	0	0	0	0	0	0	0	0.597	0.597
MGARP	9940.ENSOARP00000007414	9940.ENSOARP00000014902	0	0	0	0	0.082	0	0	0.603	0.62
MST1R	9940.ENSOARP00000003237	9940.ENSOARP00000012165	0	0	0	0	0	0.044	0.483	0.059	0.494
PLXNA4	9940.ENSOARP00000003237	9940.ENSOARP00000006909	0	0	0	0	0	0	0.26	0.476	0.595
NDUFAB1	9940.ENSOARP00000003118	9940.ENSOARP00000000527	0.115	0	0	0	0.064	0	0.583	0.293	0.723
YAP1	9940.ENSOARP00000003118	9940.ENSOARP00000007134	0	0	0	0	0	0.055	0	0.41	0.419
PDK4	9940.ENSOARP00000003118	9940.ENSOARP00000003742	0	0	0	0	0.054	0	0	0.438	0.445
SLC2A4	9940.ENSOARP00000003118	9940.ENSOARP00000012275	0	0	0	0	0	0	0	0.6	0.6
SLC27A1	9940.ENSOARP00000003118	9940.ENSOARP00000017717	0.068	0	0	0	0.149	0.058	0.273	0.497	0.677
INPP5D	9940.ENSOARP00000005161	9940.ENSOARP00000020761	0	0	0	0	0.196	0	0	0.301	0.413
ITGB6	9940.ENSOARP00000005161	9940.ENSOARP00000007475	0	0	0	0	0.09	0.142	0.104	0.566	0.655
PLXNB1	9940.ENSOARP00000013556	9940.ENSOARP00000000644	0	0	0	0	0.067	0.087	0.252	0.232	0.445
IREB2	9940.ENSOARP00000013556	9940.ENSOARP00000000922	0	0	0	0	0	0	0	0.524	0.524
PLXNA4	9940.ENSOARP00000013556	9940.ENSOARP00000006909	0	0	0	0	0.068	0.087	0.51	0.07	0.56
TNK1	9940.ENSOARP00000013556	9940.ENSOARP00000013715	0	0	0	0.576	0	0.097	0.05	0.403	0.443
QSOX1	9940.ENSOARP00000013556	9940.ENSOARP00000019393	0	0	0	0	0	0	0.096	0.417	0.45
TNRC18	9940.ENSOARP00000017075	9940.ENSOARP00000003388	0	0	0	0	0.599	0	0	0	0.599
VEGFC	9940.ENSOARP00000017075	9940.ENSOARP00000007296	0	0	0	0	0	0.1	0.118	0.426	0.504
PDGFRA	9940.ENSOARP00000017075	9940.ENSOARP00000020481	0	0	0	0.69	0	0.095	0.208	0.232	0.401
SRC	9940.ENSOARP00000017075	9940.ENSOARP00000019257	0	0	0.103	0.647	0	0.103	0.173	0.403	0.55
MAN2A2	9940.ENSOARP00000013869	9940.ENSOARP00000013487	0	0	0	0	0	0	0	0.475	0.475
RGS19	9940.ENSOARP00000021421	9940.ENSOARP00000008854	0	0	0	0	0.064	0	0	0.387	0.401
RGS12	9940.ENSOARP00000021421	9940.ENSOARP00000014586	0	0	0	0	0.064	0	0	0.405	0.419
LMOD2	9940.ENSOARP00000005764	9940.ENSOARP00000000969	0	0	0	0	0.048	0	0	0.518	0.521
GORASP1	9940.ENSOARP00000019192	9940.ENSOARP00000002077	0	0	0	0	0.054	0.167	0.338	0.136	0.488
SEC23A	9940.ENSOARP00000019192	9940.ENSOARP00000009026	0	0	0	0	0	0.143	0.298	0.171	0.457
RNASEL	9940.ENSOARP00000019192	9940.ENSOARP00000020380	0	0	0	0	0	0.362	0.097	0.069	0.416
PTGFRN	9940.ENSOARP00000019192	9940.ENSOARP00000021747	0	0	0	0	0	0	0	0.691	0.691
UGGT2	9940.ENSOARP00000018956	9940.ENSOARP00000002544	0	0	0	0	0	0	0	0.536	0.536
THBS1	9940.ENSOARP00000018956	9940.ENSOARP00000021538	0	0	0	0	0.08	0.064	0.054	0.406	0.451
SMOC1	9940.ENSOARP00000018956	9940.ENSOARP00000022775	0	0	0	0	0	0	0	0.476	0.476
GSTM3	9940.ENSOARP00000018956	9940.ENSOARP00000020752	0	0	0	0	0.041	0	0	0.533	0.533
VCL	9940.ENSOARP00000010714	9940.ENSOARP00000009202	0	0	0	0	0	0	0	0.535	0.535
IQGAP1	9940.ENSOARP00000010714	9940.ENSOARP00000013997	0	0	0	0	0	0.065	0.212	0.397	0.516
NCEH1	9940.ENSOARP00000022298	9940.ENSOARP00000022286	0	0	0	0	0	0	0	0.687	0.687
TNFSF10	9940.ENSOARP00000022298	9940.ENSOARP00000022291	0	0	0	0	0	0	0	0.47	0.47
TMCO3	9940.ENSOARP00000022446	9940.ENSOARP00000009045	0	0	0	0	0	0.073	0	0.631	0.643
HSPA6	9940.ENSOARP00000017384	9940.ENSOARP00000007992	0.041	0	0	0	0.21	0.266	0.181	0.118	0.525
POU6F2	9940.ENSOARP00000002537	9940.ENSOARP00000018988	0	0	0	0	0	0	0.055	0.569	0.575
TINAGL1	9940.ENSOARP00000010531	9940.ENSOARP00000001458	0	0	0	0	0	0	0	0.503	0.503
SIPA1L2	9940.ENSOARP00000010531	9940.ENSOARP00000003553	0	0	0	0	0	0	0	0.416	0.416
ITGA3	9940.ENSOARP00000010531	9940.ENSOARP00000005814	0	0	0	0	0.088	0.042	0.076	0.456	0.502
TINAG	9940.ENSOARP00000010531	9940.ENSOARP00000007183	0	0	0	0	0	0	0	0.53	0.53
QRICH1	9940.ENSOARP00000010531	9940.ENSOARP00000016484	0	0	0	0	0	0	0	0.406	0.406
NID2	9940.ENSOARP00000010531	9940.ENSOARP00000022258	0	0	0	0	0	0	0.107	0.391	0.432
SMARCA5	9940.ENSOARP00000011153	9940.ENSOARP00000011366	0	0	0	0	0.111	0	0	0.358	0.404
TEKT2	9940.ENSOARP00000011153	9940.ENSOARP00000021063	0	0	0	0	0.148	0	0	0.397	0.464
HSPG2	9940.ENSOARP00000012256	9940.ENSOARP00000008881	0	0	0	0	0	0	0	0.506	0.506
FUCA2	9940.ENSOARP00000007515	9940.ENSOARP00000001665	0	0	0.067	0.948	0.11	0.067	0.9	0	0.912
MANBA	9940.ENSOARP00000007515	9940.ENSOARP00000013174	0.103	0	0	0	0	0	0	0.653	0.675
MAN1C1	9940.ENSOARP00000001665	9940.ENSOARP00000006334	0	0	0	0	0	0	0	0.403	0.403
MANBA	9940.ENSOARP00000001665	9940.ENSOARP00000013174	0.103	0	0	0	0	0	0	0.64	0.663
GNS	9940.ENSOARP00000001665	9940.ENSOARP00000003460	0	0	0	0	0	0	0	0.705	0.705
LRP5	9940.ENSOARP00000013705	9940.ENSOARP00000016476	0	0	0	0	0	0.109	0.245	0.352	0.526
MILR1	9940.ENSOARP00000015806	9940.ENSOARP00000015953	0	0	0	0	0	0	0	0.464	0.464
RREB1	9940.ENSOARP00000010441	9940.ENSOARP00000019503	0	0	0	0	0	0	0	0.654	0.654
SCIN	9940.ENSOARP00000013752	9940.ENSOARP00000008135	0	0	0	0	0	0	0	0.473	0.473
TF	9940.ENSOARP00000013752	9940.ENSOARP00000009080	0	0	0	0	0.151	0.067	0	0.684	0.728
SCN5A	9940.ENSOARP00000021433	9940.ENSOARP00000001573	0	0	0	0	0	0.047	0	0.621	0.623
SOST	9940.ENSOARP00000021433	9940.ENSOARP00000006271	0	0	0	0	0	0.055	0	0.444	0.452
VCL	9940.ENSOARP00000021433	9940.ENSOARP00000009202	0	0	0	0	0	0.098	0	0.512	0.541
SRC	9940.ENSOARP00000021433	9940.ENSOARP00000019257	0	0	0	0	0	0.145	0.916	0.538	0.963
SLC41A3	9940.ENSOARP00000001699	9940.ENSOARP00000006546	0	0	0	0	0	0	0	0.535	0.535
PCP4L1	9940.ENSOARP00000001699	9940.ENSOARP00000010699	0	0	0	0	0	0	0	0.6	0.6
VIPR1	9940.ENSOARP00000001699	9940.ENSOARP00000003614	0	0	0	0	0	0.527	0.179	0.134	0.634
GNS	9940.ENSOARP00000016461	9940.ENSOARP00000003460	0	0	0	0	0	0.086	0.045	0.483	0.509
SEC23A	9940.ENSOARP00000016461	9940.ENSOARP00000009026	0	0	0	0	0	0	0	0.538	0.538
MANBA	9940.ENSOARP00000016461	9940.ENSOARP00000013174	0	0	0	0	0	0	0	0.479	0.479
MANBA	9940.ENSOARP00000003460	9940.ENSOARP00000013174	0.063	0	0	0	0.187	0.086	0	0.282	0.433
SEC23A	9940.ENSOARP00000002077	9940.ENSOARP00000009026	0	0	0	0	0.112	0.282	0.51	0.204	0.718
SLIT3	9940.ENSOARP00000013058	9940.ENSOARP00000002975	0	0	0	0	0	0.06	0.245	0.256	0.426
MBNL3	9940.ENSOARP00000013058	9940.ENSOARP00000013294	0	0	0	0	0	0	0	0.579	0.579
PLOD1	9940.ENSOARP00000013058	9940.ENSOARP00000019281	0	0	0	0	0	0	0	0.677	0.677
SLC39A10	9940.ENSOARP00000018918	9940.ENSOARP00000015393	0	0	0	0	0.052	0	0	0.504	0.509
L2HGDH	9940.ENSOARP00000018918	9940.ENSOARP00000022174	0.083	0	0	0	0	0	0.408	0.195	0.524
TREM2	9940.ENSOARP00000013657	9940.ENSOARP00000001827	0	0	0	0	0.144	0	0	0.762	0.788
LGALS1	9940.ENSOARP00000013657	9940.ENSOARP00000014976	0	0	0	0	0	0	0	0.432	0.432
LRRK2	9940.ENSOARP00000013657	9940.ENSOARP00000021442	0	0	0	0	0	0.041	0.367	0.216	0.482
HIF1A	9940.ENSOARP00000013657	9940.ENSOARP00000022718	0	0	0	0	0.053	0	0.51	0.073	0.532
LGALS3	9940.ENSOARP00000013657	9940.ENSOARP00000022663	0	0	0	0	0.199	0	0	0.685	0.737
HIF1A	9940.ENSOARP00000008509	9940.ENSOARP00000022718	0	0	0	0	0.074	0	0	0.397	0.418
NCF1	9940.ENSOARP00000008509	9940.ENSOARP00000011843	0	0	0	0	0	0	0	0.565	0.565
XDH	9940.ENSOARP00000008509	9940.ENSOARP00000011755	0	0	0	0	0	0	0	0.613	0.613
GSTM3	9940.ENSOARP00000008509	9940.ENSOARP00000020752	0	0	0	0	0.088	0	0.65	0.231	0.733
SCPEP1	9940.ENSOARP00000019934	9940.ENSOARP00000007838	0	0	0	0	0	0.059	0	0.742	0.747
SLC6A1	9940.ENSOARP00000019934	9940.ENSOARP00000013420	0	0	0	0	0.054	0.064	0	0.495	0.514
TMEM106C	9940.ENSOARP00000008756	9940.ENSOARP00000020810	0	0	0	0	0	0	0	0.44	0.44
HSPG2	9940.ENSOARP00000008756	9940.ENSOARP00000008881	0	0	0	0	0	0.159	0	0.385	0.46
KCTD7	9940.ENSOARP00000008756	9940.ENSOARP00000011223	0	0	0	0	0	0	0	0.482	0.482
SLC25A31	9940.ENSOARP00000008756	9940.ENSOARP00000017311	0	0	0	0	0	0.496	0	0	0.495
LDHA	9940.ENSOARP00000000589	9940.ENSOARP00000010303	0	0	0	0	0	0	0	0.603	0.603
NLRP3	9940.ENSOARP00000000589	9940.ENSOARP00000008143	0	0	0	0	0	0	0.36	0.534	0.689
MST1R	9940.ENSOARP00000012145	9940.ENSOARP00000012165	0	0	0	0	0	0.308	0.267	0	0.471
ITIH4	9940.ENSOARP00000009076	9940.ENSOARP00000000757	0	0	0	0	0	0.067	0	0.509	0.523
IFI35	9940.ENSOARP00000009076	9940.ENSOARP00000004721	0	0	0	0	0.145	0.536	0	0	0.586
RPL18A	9940.ENSOARP00000009076	9940.ENSOARP00000015513	0	0	0	0	0.261	0.739	0	0.171	0.826
SCIN	9940.ENSOARP00000021530	9940.ENSOARP00000008135	0	0	0	0	0	0.043	0.077	0.789	0.798
MMP9	9940.ENSOARP00000021530	9940.ENSOARP00000008487	0	0	0	0	0.054	0	0	0.575	0.58
VCL	9940.ENSOARP00000021530	9940.ENSOARP00000009202	0	0	0	0	0.1	0.044	0.055	0.707	0.73
NCF1	9940.ENSOARP00000021530	9940.ENSOARP00000011843	0	0	0	0	0.199	0.075	0.091	0.39	0.534
PXN	9940.ENSOARP00000021530	9940.ENSOARP00000012707	0	0	0	0	0.111	0.112	0.054	0.876	0.895
SRC	9940.ENSOARP00000021530	9940.ENSOARP00000019257	0	0	0	0	0.08	0.103	0.903	0.812	0.983
TRIM13	9940.ENSOARP00000010345	9940.ENSOARP00000006404	0	0	0	0	0.045	0.075	0.062	0.475	0.507
RUNX1	9940.ENSOARP00000010345	9940.ENSOARP00000014585	0	0	0	0	0.051	0.143	0.284	0.118	0.417
SAMHD1	9940.ENSOARP00000000543	9940.ENSOARP00000018054	0	0	0	0	0	0	0	0.597	0.597
IFI6	9940.ENSOARP00000000543	9940.ENSOARP00000003561	0	0	0	0	0.113	0	0	0.593	0.624
IFIT2	9940.ENSOARP00000000543	9940.ENSOARP00000016273	0	0	0	0	0.101	0	0.124	0.657	0.706
NOTCH2	9940.ENSOARP00000008651	9940.ENSOARP00000021958	0	0	0	0	0	0.072	0.071	0.775	0.789
HEYL	9940.ENSOARP00000008651	9940.ENSOARP00000021567	0	0	0.066	0.887	0	0	0.9	0.269	0.925
NOTCH2	9940.ENSOARP00000021567	9940.ENSOARP00000021958	0	0	0	0	0	0.072	0.071	0.612	0.636
SPP1	9940.ENSOARP00000022718	9940.ENSOARP00000002753	0	0	0	0	0	0	0	0.462	0.462
IKBKB	9940.ENSOARP00000022718	9940.ENSOARP00000003470	0	0	0	0	0.057	0.098	0.078	0.344	0.416
HK3	9940.ENSOARP00000022718	9940.ENSOARP00000003472	0	0	0	0	0	0.048	0	0.541	0.544
PDK4	9940.ENSOARP00000022718	9940.ENSOARP00000003742	0	0	0	0	0	0.063	0	0.406	0.42
NDRG1	9940.ENSOARP00000022718	9940.ENSOARP00000005819	0	0	0	0	0.079	0	0	0.406	0.429
VEGFC	9940.ENSOARP00000022718	9940.ENSOARP00000007296	0	0	0	0	0.058	0	0	0.574	0.581
MMP9	9940.ENSOARP00000022718	9940.ENSOARP00000008487	0	0	0	0	0.053	0	0	0.733	0.736
LDHA	9940.ENSOARP00000022718	9940.ENSOARP00000010303	0	0	0	0	0.132	0.142	0	0.602	0.678
NCOA3	9940.ENSOARP00000022718	9940.ENSOARP00000010530	0	0	0.12	0.551	0	0.299	0.254	0.134	0.548
HIF3A	9940.ENSOARP00000022718	9940.ENSOARP00000011308	0	0	0	0.869	0	0.213	0.78	0.509	0.907
SLC2A4	9940.ENSOARP00000022718	9940.ENSOARP00000012275	0	0	0	0	0.048	0.064	0	0.473	0.489
HK2	9940.ENSOARP00000022718	9940.ENSOARP00000013829	0	0	0	0	0	0.048	0	0.678	0.68
PFKFB3	9940.ENSOARP00000022718	9940.ENSOARP00000014015	0	0	0	0	0.101	0.066	0	0.569	0.607
NPAS2	9940.ENSOARP00000022718	9940.ENSOARP00000014243	0	0	0	0.582	0	0.299	0.254	0.134	0.507
SRC	9940.ENSOARP00000022718	9940.ENSOARP00000019257	0	0	0	0	0	0.209	0.144	0.57	0.683
MMP2	9940.ENSOARP00000022718	9940.ENSOARP00000019362	0	0	0	0	0.083	0	0	0.564	0.583
PKM	9940.ENSOARP00000022718	9940.ENSOARP00000020288	0	0	0	0	0	0.097	0	0.855	0.863
PARP6	9940.ENSOARP00000022718	9940.ENSOARP00000020308	0	0	0	0	0	0.097	0	0.573	0.597
LRRK2	9940.ENSOARP00000022718	9940.ENSOARP00000021442	0	0	0	0	0.05	0.098	0.367	0.061	0.422
THBS1	9940.ENSOARP00000022718	9940.ENSOARP00000021538	0	0	0	0	0.062	0	0.054	0.454	0.474
PM20D1	9940.ENSOARP00000011308	9940.ENSOARP00000004974	0	0	0	0	0	0	0	0.457	0.457
NCOA3	9940.ENSOARP00000011308	9940.ENSOARP00000010530	0	0	0	0.555	0	0.299	0.254	0.134	0.507
NPAS2	9940.ENSOARP00000011308	9940.ENSOARP00000014243	0	0	0	0.578	0	0.299	0.254	0.134	0.507
MECP2	9940.ENSOARP00000021404	9940.ENSOARP00000006226	0	0	0	0	0	0.071	0.407	0.094	0.457
PIK3R5	9940.ENSOARP00000021883	9940.ENSOARP00000002633	0	0	0	0	0	0	0	0.427	0.427
PLCD3	9940.ENSOARP00000021883	9940.ENSOARP00000010452	0	0	0	0	0	0.05	0	0.529	0.533
TET2	9940.ENSOARP00000021883	9940.ENSOARP00000011407	0	0	0	0	0	0	0	0.477	0.477
TDRD7	9940.ENSOARP00000021883	9940.ENSOARP00000012102	0	0	0.401	0	0	0.048	0	0.042	0.406
PPT1	9940.ENSOARP00000021883	9940.ENSOARP00000021672	0	0	0	0	0	0	0	0.569	0.569
HK3	9940.ENSOARP00000013829	9940.ENSOARP00000003472	0	0	0.063	0.953	0	0.45	0.9	0.072	0.945
PDK4	9940.ENSOARP00000013829	9940.ENSOARP00000003742	0	0	0	0	0.055	0	0	0.511	0.518
TPI1	9940.ENSOARP00000013829	9940.ENSOARP00000005822	0	0	0	0	0.126	0	0	0.578	0.615
PFKFB2	9940.ENSOARP00000013829	9940.ENSOARP00000007532	0	0	0	0	0.087	0.047	0	0.53	0.555
PC	9940.ENSOARP00000013829	9940.ENSOARP00000009440	0	0	0	0	0.089	0	0	0.524	0.548
LDHA	9940.ENSOARP00000013829	9940.ENSOARP00000010303	0	0	0	0	0.067	0.043	0	0.648	0.658
PGM2	9940.ENSOARP00000013829	9940.ENSOARP00000010551	0	0	0	0	0.133	0	0.913	0.184	0.933
SLC2A4	9940.ENSOARP00000013829	9940.ENSOARP00000012275	0	0	0	0	0.063	0	0	0.613	0.621
TSPO	9940.ENSOARP00000013829	9940.ENSOARP00000020560	0	0	0	0	0	0	0	0.522	0.522
PARP6	9940.ENSOARP00000013829	9940.ENSOARP00000020308	0	0	0	0	0.195	0.047	0	0.483	0.568
PFKFB3	9940.ENSOARP00000013829	9940.ENSOARP00000014015	0	0	0	0	0.087	0.047	0	0.642	0.661
PKM	9940.ENSOARP00000013829	9940.ENSOARP00000020288	0	0	0	0	0.195	0.047	0	0.743	0.785
TPI1	9940.ENSOARP00000003472	9940.ENSOARP00000005822	0	0	0	0	0.126	0	0	0.371	0.427
PDK4	9940.ENSOARP00000003472	9940.ENSOARP00000003742	0	0	0	0	0.055	0	0	0.449	0.457
TSPO	9940.ENSOARP00000003472	9940.ENSOARP00000020560	0	0	0	0	0	0	0	0.516	0.516
PFKFB3	9940.ENSOARP00000003472	9940.ENSOARP00000014015	0	0	0	0	0.087	0.047	0	0.51	0.537
SLC2A4	9940.ENSOARP00000003472	9940.ENSOARP00000012275	0	0	0	0	0.063	0	0	0.538	0.548
PARP6	9940.ENSOARP00000003472	9940.ENSOARP00000020308	0	0	0	0	0.195	0.047	0	0.477	0.563
PC	9940.ENSOARP00000003472	9940.ENSOARP00000009440	0	0	0	0	0.089	0	0	0.602	0.621
LDHA	9940.ENSOARP00000003472	9940.ENSOARP00000010303	0	0	0	0	0.067	0.043	0	0.621	0.632
PKM	9940.ENSOARP00000003472	9940.ENSOARP00000020288	0	0	0	0	0.195	0.047	0	0.612	0.676
PGM2	9940.ENSOARP00000003472	9940.ENSOARP00000010551	0	0	0	0	0.133	0	0.913	0.184	0.933
RAD54L	9940.ENSOARP00000005581	9940.ENSOARP00000002401	0	0	0.189	0.578	0.09	0.296	0	0.194	0.525
MSH6	9940.ENSOARP00000005581	9940.ENSOARP00000005406	0	0	0	0	0.055	0.066	0	0.537	0.556
SMARCA5	9940.ENSOARP00000005581	9940.ENSOARP00000011366	0	0	0.191	0.572	0.067	0.266	0	0.171	0.479
REV3L	9940.ENSOARP00000005581	9940.ENSOARP00000010529	0.053	0	0	0	0.08	0.447	0.052	0.416	0.684
NIPAL3	9940.ENSOARP00000017535	9940.ENSOARP00000007060	0	0	0	0	0	0	0	0.58	0.58
IVD	9940.ENSOARP00000000765	9940.ENSOARP00000021713	0.061	0	0	0	0.189	0.069	0.211	0.119	0.417
SLC27A1	9940.ENSOARP00000000765	9940.ENSOARP00000017717	0.062	0	0	0	0.054	0	0.218	0.292	0.443
HSPB8	9940.ENSOARP00000007992	9940.ENSOARP00000001964	0	0	0	0	0.055	0.078	0.248	0.526	0.648
ZNF827	9940.ENSOARP00000007992	9940.ENSOARP00000009203	0	0	0	0	0	0.104	0	0.397	0.437
MMP15	9940.ENSOARP00000008881	9940.ENSOARP00000001203	0	0	0	0	0.066	0.046	0.366	0.083	0.412
TINAGL1	9940.ENSOARP00000008881	9940.ENSOARP00000001458	0	0	0	0	0.079	0.456	0	0.077	0.497
NID2	9940.ENSOARP00000008881	9940.ENSOARP00000022258	0	0	0	0	0.12	0.582	0.167	0.477	0.818
IFI6	9940.ENSOARP00000004721	9940.ENSOARP00000003561	0	0	0	0	0.567	0	0.052	0.585	0.815
SLC25A16	9940.ENSOARP00000004721	9940.ENSOARP00000005489	0	0	0	0	0.146	0.266	0	0.136	0.411
PKM	9940.ENSOARP00000004721	9940.ENSOARP00000020288	0.065	0	0	0	0.196	0.296	0	0	0.424
PARP6	9940.ENSOARP00000004721	9940.ENSOARP00000020308	0.065	0	0	0	0.196	0.296	0	0	0.424
IFIT2	9940.ENSOARP00000004721	9940.ENSOARP00000016273	0	0	0	0	0.149	0	0	0.568	0.617
RPL18A	9940.ENSOARP00000004721	9940.ENSOARP00000015513	0	0	0	0	0.569	0.539	0.245	0.172	0.859
NMI	9940.ENSOARP00000004721	9940.ENSOARP00000009769	0	0	0.09	0.734	0.678	0.54	0	0.174	0.873
RTP3	9940.ENSOARP00000003561	9940.ENSOARP00000008963	0	0	0	0	0.144	0	0	0.465	0.522
IFIT2	9940.ENSOARP00000003561	9940.ENSOARP00000016273	0	0	0	0	0.138	0.055	0	0.689	0.725
RNASEL	9940.ENSOARP00000016273	9940.ENSOARP00000020380	0	0	0	0	0.112	0.234	0.123	0.519	0.675
SLC41A3	9940.ENSOARP00000019230	9940.ENSOARP00000006546	0	0	0	0	0	0	0	0.709	0.709
NTNG1	9940.ENSOARP00000019230	9940.ENSOARP00000020188	0	0	0	0	0	0.392	0.26	0.146	0.582
TREM2	9940.ENSOARP00000013650	9940.ENSOARP00000001827	0	0	0	0	0.055	0.045	0	0.479	0.488
NFATC1	9940.ENSOARP00000013650	9940.ENSOARP00000004508	0	0	0	0	0.062	0	0	0.619	0.627
PRKCD	9940.ENSOARP00000003470	9940.ENSOARP00000000139	0	0	0	0.553	0	0.275	0.307	0.119	0.518
NFKB2	9940.ENSOARP00000003470	9940.ENSOARP00000000488	0	0	0	0	0.077	0.459	0.359	0.384	0.776
TANC1	9940.ENSOARP00000003470	9940.ENSOARP00000008141	0	0	0	0	0	0.223	0.245	0.099	0.425
MMP9	9940.ENSOARP00000003470	9940.ENSOARP00000008487	0	0	0	0	0.105	0.061	0.07	0.482	0.54
SRC	9940.ENSOARP00000003470	9940.ENSOARP00000019257	0	0	0	0	0.052	0.275	0	0.396	0.548
IRAK2	9940.ENSOARP00000003470	9940.ENSOARP00000005327	0	0	0	0	0.087	0.112	0.373	0.302	0.597
RELB	9940.ENSOARP00000003470	9940.ENSOARP00000010249	0	0	0	0	0	0.388	0.361	0.623	0.839
MAP3K1	9940.ENSOARP00000003470	9940.ENSOARP00000007936	0	0	0	0.554	0.103	0.282	0.922	0.148	0.951
MALT1	9940.ENSOARP00000003470	9940.ENSOARP00000005942	0	0	0	0	0.066	0.098	0.934	0.298	0.956
MANSC1	9940.ENSOARP00000018479	9940.ENSOARP00000022426	0	0	0	0	0	0	0	0.481	0.481
SOCS3	9940.ENSOARP00000008065	9940.ENSOARP00000000153	0	0	0	0	0.056	0.103	0.356	0.208	0.51
TREM2	9940.ENSOARP00000020761	9940.ENSOARP00000001827	0	0	0	0	0	0	0	0.615	0.615
PIK3R5	9940.ENSOARP00000020761	9940.ENSOARP00000002633	0	0	0	0	0.091	0	0	0.6	0.621
SRC	9940.ENSOARP00000020761	9940.ENSOARP00000019257	0	0	0	0	0.077	0.109	0.264	0.206	0.455
MYO6	9940.ENSOARP00000013997	9940.ENSOARP00000007149	0	0	0	0	0	0	0.342	0.128	0.401
VCL	9940.ENSOARP00000013997	9940.ENSOARP00000009202	0	0	0	0	0.08	0	0.358	0.289	0.543
SERTAD1	9940.ENSOARP00000013997	9940.ENSOARP00000012170	0	0	0	0	0	0	0	0.48	0.48
SRC	9940.ENSOARP00000013997	9940.ENSOARP00000019257	0	0	0	0	0	0.071	0.307	0.377	0.564
NFKB2	9940.ENSOARP00000005327	9940.ENSOARP00000000488	0	0	0	0	0.079	0.103	0.202	0.293	0.471
MECP2	9940.ENSOARP00000005327	9940.ENSOARP00000006226	0	0.01	0	0	0.066	0.045	0.245	0.387	0.531
RELB	9940.ENSOARP00000005327	9940.ENSOARP00000010249	0	0	0	0	0.087	0.107	0.258	0.371	0.568
SRF	9940.ENSOARP00000011848	9940.ENSOARP00000006175	0	0	0	0	0.08	0.327	0	0.365	0.572
ITGA6	9940.ENSOARP00000019863	9940.ENSOARP00000001243	0	0	0	0.583	0.064	0	0.502	0.698	0.847
SPP1	9940.ENSOARP00000019863	9940.ENSOARP00000002753	0	0	0	0	0.047	0.05	0.686	0.066	0.699
ITGA3	9940.ENSOARP00000019863	9940.ENSOARP00000005814	0	0	0	0.612	0.064	0	0.523	0.287	0.654
TNC	9940.ENSOARP00000019863	9940.ENSOARP00000006368	0	0	0	0	0	0.112	0.339	0.092	0.42
ITGB6	9940.ENSOARP00000019863	9940.ENSOARP00000007475	0	0	0	0	0.067	0.162	0.539	0.456	0.778
VCL	9940.ENSOARP00000019863	9940.ENSOARP00000009202	0	0	0	0	0.111	0.041	0.43	0.149	0.531
PXN	9940.ENSOARP00000019863	9940.ENSOARP00000012707	0	0	0	0	0	0.088	0.932	0.073	0.937
SRC	9940.ENSOARP00000019863	9940.ENSOARP00000019257	0	0	0	0	0	0.075	0.672	0.053	0.687
THBS1	9940.ENSOARP00000019863	9940.ENSOARP00000021538	0	0	0	0	0.055	0.042	0.662	0.179	0.715
ITGA6	9940.ENSOARP00000005814	9940.ENSOARP00000001243	0	0	0	0.838	0	0	0.503	0.363	0.67
SPP1	9940.ENSOARP00000005814	9940.ENSOARP00000002753	0	0	0	0	0.067	0.065	0.724	0.147	0.767
LGALS3	9940.ENSOARP00000005814	9940.ENSOARP00000022663	0	0	0	0	0.057	0.063	0	0.382	0.406
VCL	9940.ENSOARP00000005814	9940.ENSOARP00000009202	0	0	0	0	0.068	0.065	0.344	0.279	0.532
SRC	9940.ENSOARP00000005814	9940.ENSOARP00000019257	0	0	0	0	0	0.079	0.689	0.171	0.741
ITGB6	9940.ENSOARP00000005814	9940.ENSOARP00000007475	0	0	0	0	0.066	0.243	0.516	0.712	0.888
PXN	9940.ENSOARP00000005814	9940.ENSOARP00000012707	0	0	0	0	0	0.113	0.922	0.308	0.948
THBS1	9940.ENSOARP00000005814	9940.ENSOARP00000021538	0	0	0	0	0.052	0.063	0.948	0.538	0.976
NCAM1	9940.ENSOARP00000001243	9940.ENSOARP00000018052	0	0	0	0	0.053	0.084	0.081	0.344	0.407
TNC	9940.ENSOARP00000001243	9940.ENSOARP00000006368	0	0	0	0	0	0.112	0.371	0.092	0.448
VCL	9940.ENSOARP00000001243	9940.ENSOARP00000009202	0	0	0	0	0.068	0.065	0.344	0.203	0.483
SRC	9940.ENSOARP00000001243	9940.ENSOARP00000019257	0	0	0	0	0	0.079	0.689	0.234	0.761
THBS1	9940.ENSOARP00000001243	9940.ENSOARP00000021538	0	0	0	0	0.052	0.063	0.726	0.233	0.788
SPP1	9940.ENSOARP00000001243	9940.ENSOARP00000002753	0	0	0	0	0.067	0.065	0.724	0.243	0.793
ITGB6	9940.ENSOARP00000001243	9940.ENSOARP00000007475	0	0	0	0	0.066	0.243	0.562	0.653	0.878
PXN	9940.ENSOARP00000001243	9940.ENSOARP00000012707	0	0	0	0	0	0.113	0.922	0.297	0.947
SPP1	9940.ENSOARP00000007475	9940.ENSOARP00000002753	0	0	0	0	0	0.066	0.724	0.235	0.786
TNC	9940.ENSOARP00000007475	9940.ENSOARP00000006368	0	0	0	0.552	0.048	0.063	0.529	0.13	0.585
MYL12B	9940.ENSOARP00000007475	9940.ENSOARP00000011142	0	0	0	0	0.068	0	0.257	0.206	0.402
MST1R	9940.ENSOARP00000007475	9940.ENSOARP00000012165	0	0	0	0	0.286	0.104	0.375	0.052	0.57
VCL	9940.ENSOARP00000007475	9940.ENSOARP00000009202	0	0	0	0	0.079	0.109	0.374	0.585	0.758
THBS1	9940.ENSOARP00000007475	9940.ENSOARP00000021538	0	0	0	0	0	0.088	0.685	0.272	0.772
SRC	9940.ENSOARP00000007475	9940.ENSOARP00000019257	0	0	0	0	0.055	0.081	0.912	0.658	0.97
PXN	9940.ENSOARP00000007475	9940.ENSOARP00000012707	0	0	0	0	0	0.105	0.925	0.613	0.972
SACS	9940.ENSOARP00000013572	9940.ENSOARP00000014389	0	0	0	0	0.106	0.266	0.2	0.055	0.437
SOCS3	9940.ENSOARP00000011637	9940.ENSOARP00000000153	0	0	0	0	0.139	0	0	0.34	0.407
NFATC1	9940.ENSOARP00000011637	9940.ENSOARP00000004508	0	0	0	0	0	0.272	0	0.35	0.506
MAPK4	9940.ENSOARP00000011637	9940.ENSOARP00000004780	0	0	0	0	0	0.166	0.261	0.13	0.416
WNK3	9940.ENSOARP00000011637	9940.ENSOARP00000007143	0	0	0	0	0	0.563	0	0.251	0.658
MAFF	9940.ENSOARP00000011637	9940.ENSOARP00000016345	0	0	0	0	0.108	0.096	0.245	0.148	0.411
QRICH1	9940.ENSOARP00000000833	9940.ENSOARP00000016484	0	0	0	0	0	0	0	0.454	0.454
SLC22A14	9940.ENSOARP00000000833	9940.ENSOARP00000001253	0	0	0	0	0	0	0	0.473	0.473
KCNK1	9940.ENSOARP00000001494	9940.ENSOARP00000003630	0	0	0	0	0	0.056	0.36	0.333	0.562
SCN2B	9940.ENSOARP00000001494	9940.ENSOARP00000008858	0	0	0	0	0.059	0	0	0.604	0.612
SCN5A	9940.ENSOARP00000001494	9940.ENSOARP00000001573	0	0	0	0	0	0.046	0	0.799	0.8
ZBTB10	9940.ENSOARP00000009438	9940.ENSOARP00000009127	0	0	0	0	0	0	0	0.405	0.405
PPT1	9940.ENSOARP00000011223	9940.ENSOARP00000021672	0	0	0	0	0.067	0	0	0.612	0.623
NCOA3	9940.ENSOARP00000009005	9940.ENSOARP00000010530	0	0	0	0	0	0	0.51	0.052	0.515
S1PR1	9940.ENSOARP00000020539	9940.ENSOARP00000011471	0	0	0	0	0.079	0	0	0.702	0.714
SIPA1L2	9940.ENSOARP00000015345	9940.ENSOARP00000003553	0	0	0	0	0.065	0	0	0.472	0.485
PLEKHA2	9940.ENSOARP00000012168	9940.ENSOARP00000001790	0	0	0	0	0	0	0	0.693	0.693
MYO6	9940.ENSOARP00000012168	9940.ENSOARP00000007149	0	0	0	0	0	0	0	0.527	0.527
NDUFAB1	9940.ENSOARP00000007540	9940.ENSOARP00000000527	0	0	0	0	0	0.103	0	0.481	0.514
SLC22A14	9940.ENSOARP00000007540	9940.ENSOARP00000001253	0	0	0	0	0	0	0	0.483	0.483
TINAG	9940.ENSOARP00000007540	9940.ENSOARP00000007183	0	0	0	0	0	0	0	0.532	0.532
S100A4	9940.ENSOARP00000018029	9940.ENSOARP00000000653	0	0	0	0	0.047	0.061	0	0.478	0.492
RUNX1	9940.ENSOARP00000018029	9940.ENSOARP00000014585	0	0	0	0	0	0.104	0.407	0.053	0.452
TPI1	9940.ENSOARP00000022174	9940.ENSOARP00000005822	0.107	0	0	0	0	0	0	0.462	0.499
PC	9940.ENSOARP00000022174	9940.ENSOARP00000009440	0	0	0	0	0.143	0	0	0.411	0.473
OAT	9940.ENSOARP00000022174	9940.ENSOARP00000010783	0	0	0	0	0.087	0	0.646	0.149	0.7
TET2	9940.ENSOARP00000022174	9940.ENSOARP00000011407	0	0	0	0	0	0	0	0.405	0.405
S100A8	9940.ENSOARP00000011651	9940.ENSOARP00000000449	0	0	0	0	0.198	0.048	0	0.373	0.479
MMP9	9940.ENSOARP00000011651	9940.ENSOARP00000008487	0	0	0	0	0.054	0.14	0.095	0.814	0.845
TF	9940.ENSOARP00000011651	9940.ENSOARP00000009080	0	0	0	0	0.149	0.065	0	0.346	0.434
LGALS3	9940.ENSOARP00000011651	9940.ENSOARP00000022663	0	0	0	0	0.087	0.065	0	0.365	0.411
TCN1	9940.ENSOARP00000011651	9940.ENSOARP00000013330	0	0	0	0	0.187	0	0	0.327	0.429
ZNF366	9940.ENSOARP00000015976	9940.ENSOARP00000005442	0	0	0	0	0	0.063	0	0.515	0.526
LRRC20	9940.ENSOARP00000015976	9940.ENSOARP00000006472	0	0	0	0	0	0	0	0.82	0.82
NDUFAB1	9940.ENSOARP00000010303	9940.ENSOARP00000000527	0.049	0	0	0	0.145	0.266	0.166	0.149	0.499
PDK4	9940.ENSOARP00000010303	9940.ENSOARP00000003742	0	0	0	0	0.067	0.067	0	0.423	0.454
TPI1	9940.ENSOARP00000010303	9940.ENSOARP00000005822	0.064	0	0	0	0.194	0.08	0	0.65	0.724
SDS	9940.ENSOARP00000010303	9940.ENSOARP00000007922	0	0	0	0	0	0.047	0.8	0.117	0.817
PC	9940.ENSOARP00000010303	9940.ENSOARP00000009440	0.044	0	0	0	0.114	0.097	0.353	0.436	0.67
SLC2A4	9940.ENSOARP00000010303	9940.ENSOARP00000012275	0.047	0	0	0	0.047	0	0	0.405	0.412
PARP6	9940.ENSOARP00000010303	9940.ENSOARP00000020308	0.064	0	0	0	0.231	0.163	0.244	0.171	0.553
PFKFB3	9940.ENSOARP00000010303	9940.ENSOARP00000014015	0	0	0	0	0	0	0	0.555	0.555
PKM	9940.ENSOARP00000010303	9940.ENSOARP00000020288	0.064	0	0	0	0.231	0.163	0.921	0.789	0.988
S100A4	9940.ENSOARP00000014976	9940.ENSOARP00000000653	0	0	0	0	0.569	0.044	0.054	0.185	0.639
SPP1	9940.ENSOARP00000014976	9940.ENSOARP00000002753	0	0	0	0	0.092	0	0.085	0.5	0.548
LGALS3	9940.ENSOARP00000014976	9940.ENSOARP00000022663	0	0	0	0.758	0.112	0.111	0.095	0.327	0.455
TREM2	9940.ENSOARP00000022663	9940.ENSOARP00000001827	0	0	0	0	0.079	0	0	0.737	0.747
SPP1	9940.ENSOARP00000022663	9940.ENSOARP00000002753	0	0	0	0	0.194	0	0.055	0.324	0.44
MMP9	9940.ENSOARP00000022663	9940.ENSOARP00000008487	0	0	0	0	0.09	0.063	0	0.461	0.5
THBS1	9940.ENSOARP00000022663	9940.ENSOARP00000021538	0	0	0	0	0.064	0.051	0	0.389	0.409
NDUFAB1	9940.ENSOARP00000016187	9940.ENSOARP00000000527	0.062	0	0	0	0.053	0.313	0.247	0.135	0.53
NDUFAB1	9940.ENSOARP00000015477	9940.ENSOARP00000000527	0.062	0	0	0	0.053	0.313	0.247	0.135	0.53
SETBP1	9940.ENSOARP00000003099	9940.ENSOARP00000002414	0	0	0	0	0	0.044	0	0.511	0.512
SYNPO	9940.ENSOARP00000003099	9940.ENSOARP00000008059	0	0	0	0	0	0	0	0.455	0.455
RPL18A	9940.ENSOARP00000003099	9940.ENSOARP00000015513	0	0	0	0	0	0.513	0	0	0.513
SCN5A	9940.ENSOARP00000005894	9940.ENSOARP00000001573	0	0	0	0	0	0	0	0.433	0.433
RBM20	9940.ENSOARP00000005894	9940.ENSOARP00000010950	0	0	0	0	0	0.084	0	0.382	0.409
SRC	9940.ENSOARP00000005894	9940.ENSOARP00000019257	0	0	0	0	0.065	0.068	0.105	0.333	0.41
VCL	9940.ENSOARP00000005894	9940.ENSOARP00000009202	0	0	0	0	0.051	0.068	0	0.438	0.459
MYH15	9940.ENSOARP00000000969	9940.ENSOARP00000020323	0	0	0	0	0.08	0	0.181	0.35	0.467
SLC2A4	9940.ENSOARP00000019317	9940.ENSOARP00000012275	0	0	0	0	0	0.097	0.053	0.394	0.436
SMOC2	9940.ENSOARP00000011320	9940.ENSOARP00000005387	0	0	0	0	0	0	0	0.525	0.525
MST1R	9940.ENSOARP00000011320	9940.ENSOARP00000012165	0	0	0	0	0	0.143	0.647	0.118	0.709
SOST	9940.ENSOARP00000016476	9940.ENSOARP00000006271	0	0	0	0	0	0.423	0.654	0.989	0.997
MMP9	9940.ENSOARP00000016476	9940.ENSOARP00000008487	0	0	0	0	0	0.044	0.106	0.539	0.572
SRC	9940.ENSOARP00000016476	9940.ENSOARP00000019257	0	0	0	0	0	0.048	0.13	0.533	0.58
PRELP	9940.ENSOARP00000021343	9940.ENSOARP00000001744	0	0	0.49	0	0	0	0	0	0.49
PLA2G7	9940.ENSOARP00000021442	9940.ENSOARP00000011805	0	0	0	0	0	0	0	0.458	0.457
NTNG1	9940.ENSOARP00000015125	9940.ENSOARP00000020188	0	0	0	0	0	0.344	0.052	0.181	0.446
P2RY13	9940.ENSOARP00000019694	9940.ENSOARP00000004500	0	0	0	0	0.134	0	0	0.34	0.404
PRKAR2A	9940.ENSOARP00000011450	9940.ENSOARP00000017324	0	0	0	0	0	0	0	0.432	0.432
NR4A2	9940.ENSOARP00000016345	9940.ENSOARP00000008569	0	0	0	0	0.106	0.063	0	0.451	0.5
ZBTB10	9940.ENSOARP00000016345	9940.ENSOARP00000009127	0	0	0	0	0	0.047	0.069	0.484	0.502
PRKCD	9940.ENSOARP00000005942	9940.ENSOARP00000000139	0	0	0	0	0	0.098	0.37	0.184	0.495
NFKB2	9940.ENSOARP00000005942	9940.ENSOARP00000000488	0	0	0	0	0.094	0.094	0.251	0.17	0.421
RELB	9940.ENSOARP00000005942	9940.ENSOARP00000010249	0	0	0	0	0.095	0.172	0.207	0.441	0.623
TRIM36	9940.ENSOARP00000006334	9940.ENSOARP00000017509	0	0	0	0	0	0	0	0.523	0.523
MAN2A2	9940.ENSOARP00000006334	9940.ENSOARP00000013487	0	0	0	0	0.054	0	0.134	0.634	0.673
NIPAL3	9940.ENSOARP00000006334	9940.ENSOARP00000007060	0	0	0	0	0	0	0	0.709	0.709
MAN2A1	9940.ENSOARP00000006334	9940.ENSOARP00000020281	0	0	0	0	0.054	0	0.134	0.765	0.79
SEC23A	9940.ENSOARP00000020281	9940.ENSOARP00000009026	0	0	0	0	0.089	0	0	0.56	0.582
MAN2A2	9940.ENSOARP00000020281	9940.ENSOARP00000013487	0	0	0.061	0.956	0	0	0.976	0.068	0.977
SEC23A	9940.ENSOARP00000013487	9940.ENSOARP00000009026	0	0	0	0	0.054	0	0	0.613	0.618
TMCO3	9940.ENSOARP00000013487	9940.ENSOARP00000009045	0	0	0	0	0	0	0	0.478	0.478
SGMS1	9940.ENSOARP00000013487	9940.ENSOARP00000014980	0	0	0	0	0	0	0	0.629	0.629
SRF	9940.ENSOARP00000007936	9940.ENSOARP00000006175	0	0	0	0	0	0.277	0.386	0.23	0.628
NME9	9940.ENSOARP00000015834	9940.ENSOARP00000008044	0	0	0	0	0	0.219	0.326	0.148	0.512
MYBL2	9940.ENSOARP00000004780	9940.ENSOARP00000003787	0	0	0	0	0.067	0.103	0	0.517	0.561
STK17A	9940.ENSOARP00000004780	9940.ENSOARP00000018284	0	0	0.138	0.626	0	0.159	0.119	0.221	0.436
SLC2A4	9940.ENSOARP00000004780	9940.ENSOARP00000012275	0	0	0	0	0.047	0	0	0.45	0.453
RNASEL	9940.ENSOARP00000004780	9940.ENSOARP00000020380	0	0	0	0	0.053	0.216	0.245	0.235	0.514
NCOA3	9940.ENSOARP00000004780	9940.ENSOARP00000010530	0	0	0	0	0	0.068	0.51	0.301	0.653
MST1R	9940.ENSOARP00000022021	9940.ENSOARP00000012165	0	0	0	0	0	0.308	0.267	0.049	0.475
QKI	9940.ENSOARP00000013294	9940.ENSOARP00000005157	0	0	0	0	0.056	0.068	0	0.716	0.728
ZC3HAV1L	9940.ENSOARP00000013294	9940.ENSOARP00000011621	0	0	0	0	0	0	0	0.472	0.472
TET1	9940.ENSOARP00000006226	9940.ENSOARP00000005514	0	0	0	0	0	0.054	0	0.594	0.599
TET2	9940.ENSOARP00000006226	9940.ENSOARP00000011407	0	0	0	0	0	0.054	0	0.404	0.412
SMARCA5	9940.ENSOARP00000006226	9940.ENSOARP00000011366	0	0	0	0	0	0.144	0.138	0.3	0.438
SGK1	9940.ENSOARP00000006226	9940.ENSOARP00000015778	0	0	0	0	0	0.047	0.375	0.135	0.439
PPT1	9940.ENSOARP00000006226	9940.ENSOARP00000021672	0	0	0	0	0.102	0	0	0.421	0.457
SIM1	9940.ENSOARP00000006226	9940.ENSOARP00000012585	0	0	0	0	0	0	0	0.478	0.478
PTPRU	9940.ENSOARP00000019585	9940.ENSOARP00000002381	0	0	0	0	0	0.064	0.082	0.558	0.587
NOCT	9940.ENSOARP00000014902	9940.ENSOARP00000015135	0	0	0	0	0	0	0	0.418	0.418
SIPA1L2	9940.ENSOARP00000001203	9940.ENSOARP00000003553	0	0	0	0	0	0	0	0.477	0.477
MMP9	9940.ENSOARP00000001203	9940.ENSOARP00000008487	0	0	0	0.607	0.059	0	0.144	0.534	0.592
SPP1	9940.ENSOARP00000019362	9940.ENSOARP00000002753	0	0	0	0	0.059	0	0.372	0.473	0.661
MMP9	9940.ENSOARP00000019362	9940.ENSOARP00000008487	0	0	0.058	0.926	0.129	0.044	0.934	0.125	0.947
PLAUR	9940.ENSOARP00000019362	9940.ENSOARP00000009520	0	0	0	0	0	0.116	0	0.435	0.48
NCF1	9940.ENSOARP00000019362	9940.ENSOARP00000011843	0	0	0	0	0.054	0	0.9	0.116	0.909
SRC	9940.ENSOARP00000019362	9940.ENSOARP00000019257	0	0	0	0	0	0.075	0.903	0.479	0.949
THBS1	9940.ENSOARP00000019362	9940.ENSOARP00000021538	0	0	0	0	0.094	0.069	0.91	0.547	0.961
S100A4	9940.ENSOARP00000008487	9940.ENSOARP00000000653	0	0	0	0	0.079	0	0	0.437	0.459
SPP1	9940.ENSOARP00000008487	9940.ENSOARP00000002753	0	0	0	0	0	0	0.26	0.746	0.804
NFATC1	9940.ENSOARP00000008487	9940.ENSOARP00000004508	0	0	0	0	0.105	0	0	0.647	0.67
VEGFC	9940.ENSOARP00000008487	9940.ENSOARP00000007296	0	0	0	0	0	0	0	0.578	0.578
RELB	9940.ENSOARP00000008487	9940.ENSOARP00000010249	0	0	0	0	0.089	0.075	0.079	0.359	0.436
PXN	9940.ENSOARP00000008487	9940.ENSOARP00000012707	0	0	0	0	0	0	0	0.464	0.464
SCUBE2	9940.ENSOARP00000008487	9940.ENSOARP00000014539	0	0	0	0	0.055	0.08	0.477	0.061	0.515
VWF	9940.ENSOARP00000008487	9940.ENSOARP00000009428	0	0	0	0	0.047	0.048	0.054	0.532	0.545
PLAUR	9940.ENSOARP00000008487	9940.ENSOARP00000009520	0	0	0	0	0.082	0.116	0	0.569	0.619
NCF1	9940.ENSOARP00000008487	9940.ENSOARP00000011843	0	0	0	0	0.089	0	0.9	0.281	0.928
THBS1	9940.ENSOARP00000008487	9940.ENSOARP00000021538	0	0	0	0	0.055	0.098	0.911	0.68	0.972
SRC	9940.ENSOARP00000008487	9940.ENSOARP00000019257	0	0	0	0	0.051	0.075	0.903	0.717	0.972
RAD54L	9940.ENSOARP00000005406	9940.ENSOARP00000002401	0	0	0	0	0.099	0.062	0	0.524	0.562
REV3L	9940.ENSOARP00000005406	9940.ENSOARP00000010529	0	0	0	0	0.111	0.183	0	0.422	0.543
SMARCA5	9940.ENSOARP00000005406	9940.ENSOARP00000011366	0	0	0	0	0.104	0.083	0	0.607	0.649
TREM2	9940.ENSOARP00000010326	9940.ENSOARP00000001827	0	0	0	0	0.136	0.103	0	0.332	0.437
NCOA3	9940.ENSOARP00000010326	9940.ENSOARP00000010530	0	0	0	0	0	0	0	0.411	0.411
RNASEL	9940.ENSOARP00000010326	9940.ENSOARP00000020380	0	0	0	0	0.088	0.142	0.13	0.256	0.425
OLR1	9940.ENSOARP00000010326	9940.ENSOARP00000022580	0	0	0	0	0	0.09	0.081	0.506	0.551
PLXNB1	9940.ENSOARP00000012165	9940.ENSOARP00000000644	0	0	0	0.549	0	0.142	0.407	0.146	0.527
RASD1	9940.ENSOARP00000012165	9940.ENSOARP00000001831	0	0	0	0	0.068	0.277	0.37	0.058	0.546
TRIM23	9940.ENSOARP00000012165	9940.ENSOARP00000006667	0	0	0	0	0.068	0.453	0.245	0.088	0.601
PLEKHA6	9940.ENSOARP00000012165	9940.ENSOARP00000008204	0	0	0	0	0.052	0.094	0.541	0.049	0.574
RASGRP3	9940.ENSOARP00000012165	9940.ENSOARP00000011067	0	0	0	0	0	0.143	0.407	0.101	0.503
TMPRSS2	9940.ENSOARP00000012165	9940.ENSOARP00000011088	0	0	0	0	0	0.308	0.267	0	0.471
SRC	9940.ENSOARP00000012165	9940.ENSOARP00000019257	0	0	0	0.68	0.047	0.143	0.424	0.086	0.512
RASL11A	9940.ENSOARP00000012165	9940.ENSOARP00000013502	0	0	0	0	0.068	0.277	0.37	0.058	0.546
RASD2	9940.ENSOARP00000012165	9940.ENSOARP00000019909	0	0	0	0	0.068	0.277	0.37	0.058	0.546
SEMA3C	9940.ENSOARP00000012165	9940.ENSOARP00000018145	0	0	0	0	0	0.243	0.447	0.087	0.584
TAGAP	9940.ENSOARP00000000886	9940.ENSOARP00000004782	0	0	0	0	0	0	0	0.711	0.711
RNASEL	9940.ENSOARP00000003787	9940.ENSOARP00000020380	0	0	0	0	0.09	0.07	0	0.428	0.473
VCL	9940.ENSOARP00000020323	9940.ENSOARP00000009202	0	0	0	0	0.08	0.075	0.294	0.137	0.412
MYL12B	9940.ENSOARP00000020323	9940.ENSOARP00000011142	0	0	0	0	0.133	0.336	0.248	0.134	0.574
VCL	9940.ENSOARP00000007846	9940.ENSOARP00000009202	0	0	0	0	0.08	0.075	0.294	0.171	0.435
MYL12B	9940.ENSOARP00000007846	9940.ENSOARP00000011142	0	0	0	0	0.133	0.336	0.248	0.134	0.574
VCL	9940.ENSOARP00000011142	9940.ENSOARP00000009202	0	0	0	0	0.077	0.044	0.454	0.149	0.535
PXN	9940.ENSOARP00000011142	9940.ENSOARP00000012707	0	0	0	0	0.111	0.105	0.355	0.167	0.515
MYLK3	9940.ENSOARP00000011142	9940.ENSOARP00000016861	0	0	0	0	0.065	0.143	0.906	0.175	0.929
PPP3CB	9940.ENSOARP00000016861	9940.ENSOARP00000008304	0	0	0	0	0.041	0.103	0	0.379	0.419
RBM20	9940.ENSOARP00000016861	9940.ENSOARP00000010950	0	0	0	0	0.072	0.102	0.061	0.414	0.48
SKIL	9940.ENSOARP00000000781	9940.ENSOARP00000000252	0	0	0	0	0.063	0.054	0	0.383	0.405
PLXNB1	9940.ENSOARP00000007149	9940.ENSOARP00000000644	0	0	0	0	0	0	0	0.624	0.624
NRCAM	9940.ENSOARP00000018052	9940.ENSOARP00000008277	0	0	0	0.564	0.103	0.08	0.371	0.434	0.667
NDUFAB1	9940.ENSOARP00000022286	9940.ENSOARP00000000527	0.063	0	0	0	0	0.412	0	0.179	0.508
PRKCD	9940.ENSOARP00000011843	9940.ENSOARP00000000139	0	0	0	0	0.075	0.172	0.926	0.132	0.944
S100A8	9940.ENSOARP00000011843	9940.ENSOARP00000000449	0	0	0	0	0.091	0.043	0.356	0.066	0.406
SELL	9940.ENSOARP00000011843	9940.ENSOARP00000011683	0	0	0	0	0.447	0	0	0.051	0.452
XDH	9940.ENSOARP00000011843	9940.ENSOARP00000011755	0	0	0	0	0.06	0	0	0.537	0.546
OLR1	9940.ENSOARP00000011843	9940.ENSOARP00000022580	0	0	0	0	0	0	0	0.483	0.483
SRC	9940.ENSOARP00000011843	9940.ENSOARP00000019257	0	0	0	0	0.089	0.114	0.061	0.534	0.599
ZFP42	9940.ENSOARP00000010530	9940.ENSOARP00000004417	0	0	0	0	0	0.064	0.373	0.076	0.41
NR1D2	9940.ENSOARP00000010530	9940.ENSOARP00000004845	0	0	0	0	0.08	0.484	0.357	0.119	0.695
STK17A	9940.ENSOARP00000010530	9940.ENSOARP00000018284	0	0	0	0	0	0.068	0.043	0.488	0.503
SRC	9940.ENSOARP00000010530	9940.ENSOARP00000019257	0	0	0	0	0.05	0.068	0.9	0.41	0.94
TMPRSS2	9940.ENSOARP00000005819	9940.ENSOARP00000011088	0	0	0	0	0	0	0	0.418	0.418
SGK1	9940.ENSOARP00000005819	9940.ENSOARP00000015778	0	0	0	0	0	0.098	0	0.623	0.645
PARP6	9940.ENSOARP00000000527	9940.ENSOARP00000020308	0.103	0	0	0	0.15	0	0.148	0.21	0.418
PKM	9940.ENSOARP00000000527	9940.ENSOARP00000020288	0.103	0	0	0	0.15	0	0.148	0.21	0.418
RNF125	9940.ENSOARP00000000527	9940.ENSOARP00000006559	0.049	0	0	0	0.145	0.266	0.166	0.149	0.499
SLC25A25	9940.ENSOARP00000000527	9940.ENSOARP00000011753	0	0	0	0	0	0.503	0	0	0.503
RPUSD2	9940.ENSOARP00000000527	9940.ENSOARP00000021730	0.044	0	0	0	0.076	0.484	0	0.176	0.574
SLC27A1	9940.ENSOARP00000000527	9940.ENSOARP00000017717	0.068	0	0	0	0.096	0.444	0.274	0.171	0.666
SPP1	9940.ENSOARP00000004508	9940.ENSOARP00000002753	0	0	0	0	0	0	0	0.459	0.459
SRC	9940.ENSOARP00000004508	9940.ENSOARP00000019257	0	0	0	0	0.065	0.083	0	0.366	0.409
VEGFC	9940.ENSOARP00000004508	9940.ENSOARP00000007296	0	0	0	0	0	0	0	0.441	0.441
SRF	9940.ENSOARP00000004508	9940.ENSOARP00000006175	0	0	0	0	0	0	0.9	0.122	0.908
PPP3CB	9940.ENSOARP00000004508	9940.ENSOARP00000008304	0	0	0	0	0	0.496	0.933	0.294	0.974
PPP3CA	9940.ENSOARP00000004508	9940.ENSOARP00000014611	0	0	0	0	0	0.496	0.933	0.51	0.982
RELB	9940.ENSOARP00000000488	9940.ENSOARP00000010249	0	0	0	0.733	0.741	0.946	0.916	0.841	0.999
SLC41A3	9940.ENSOARP00000007060	9940.ENSOARP00000006546	0	0	0	0	0	0	0	0.538	0.538
PPP3CB	9940.ENSOARP00000007060	9940.ENSOARP00000008304	0	0	0	0	0	0	0	0.403	0.403
PRKCD	9940.ENSOARP00000005184	9940.ENSOARP00000000139	0	0	0	0	0	0	0	0.406	0.406
PDIA5	9940.ENSOARP00000009198	9940.ENSOARP00000021669	0	0	0	0	0	0.048	0	0.567	0.57
NPAS2	9940.ENSOARP00000015135	9940.ENSOARP00000014243	0	0	0	0	0	0	0.105	0.502	0.535
PDGFRA	9940.ENSOARP00000021958	9940.ENSOARP00000020481	0	0	0	0	0.064	0.044	0.055	0.485	0.507
NR1D2	9940.ENSOARP00000014243	9940.ENSOARP00000004845	0	0	0	0	0	0.214	0.14	0.575	0.688
PER1	9940.ENSOARP00000014243	9940.ENSOARP00000020314	0	0	0	0.553	0	0.478	0.259	0.246	0.683
VEGFC	9940.ENSOARP00000000905	9940.ENSOARP00000007296	0	0	0	0	0	0	0	0.481	0.481
PKM	9940.ENSOARP00000000905	9940.ENSOARP00000020288	0	0	0	0	0	0	0.9	0.069	0.902
NR4A2	9940.ENSOARP00000004845	9940.ENSOARP00000008569	0	0	0	0.609	0	0.267	0.138	0.166	0.427
RASD1	9940.ENSOARP00000018468	9940.ENSOARP00000001831	0	0	0	0	0	0	0	0.482	0.482
NR4A2	9940.ENSOARP00000018468	9940.ENSOARP00000008569	0	0	0.06	0.939	0.37	0	0	0.155	0.456
RUNX1	9940.ENSOARP00000018468	9940.ENSOARP00000014585	0	0	0	0	0	0.065	0.125	0.452	0.512
TLE3	9940.ENSOARP00000008569	9940.ENSOARP00000020073	0	0	0	0	0	0	0	0.496	0.496
NRP2	9940.ENSOARP00000008277	9940.ENSOARP00000019799	0	0	0	0	0	0.065	0.407	0.665	0.798
PLXNA4	9940.ENSOARP00000019799	9940.ENSOARP00000006909	0	0	0	0	0	0.081	0	0.734	0.745
VEGFC	9940.ENSOARP00000019799	9940.ENSOARP00000007296	0	0	0	0	0	0	0	0.866	0.866
PLXND1	9940.ENSOARP00000019799	9940.ENSOARP00000014629	0	0	0	0	0	0.075	0	0.822	0.828
PLXNC1	9940.ENSOARP00000019799	9940.ENSOARP00000017069	0	0	0	0	0	0.075	0	0.424	0.444
SEMA3C	9940.ENSOARP00000019799	9940.ENSOARP00000018145	0	0	0	0	0	0.098	0	0.823	0.833
WDR43	9940.ENSOARP00000019799	9940.ENSOARP00000021015	0	0	0	0	0	0	0	0.437	0.437
PDGFRA	9940.ENSOARP00000019799	9940.ENSOARP00000020481	0	0	0	0	0	0	0.373	0.422	0.622
SLIT3	9940.ENSOARP00000020188	9940.ENSOARP00000002975	0	0	0	0	0	0.313	0.046	0.299	0.5
RPUSD2	9940.ENSOARP00000003869	9940.ENSOARP00000021730	0	0	0	0	0	0.062	0	0.613	0.621
PM20D1	9940.ENSOARP00000010783	9940.ENSOARP00000004974	0.123	0	0	0	0.081	0	0.689	0.302	0.801
TPI1	9940.ENSOARP00000010783	9940.ENSOARP00000005822	0.054	0	0	0	0.054	0	0	0.385	0.402
SDS	9940.ENSOARP00000010783	9940.ENSOARP00000007922	0	0	0	0	0	0	0	0.615	0.615
PSPH	9940.ENSOARP00000010783	9940.ENSOARP00000010651	0.064	0	0	0	0	0	0	0.417	0.43
ZUP1	9940.ENSOARP00000009982	9940.ENSOARP00000009753	0	0	0	0	0	0	0	0.476	0.476
SACS	9940.ENSOARP00000009982	9940.ENSOARP00000014389	0	0	0	0	0.048	0	0.124	0.887	0.898
TREM2	9940.ENSOARP00000004500	9940.ENSOARP00000001827	0	0	0	0	0.065	0	0	0.743	0.749
SLCO2B1	9940.ENSOARP00000004500	9940.ENSOARP00000011863	0	0	0	0	0.079	0	0	0.422	0.445
TDRD7	9940.ENSOARP00000011854	9940.ENSOARP00000012102	0	0	0	0	0	0	0	0.46	0.459
TAGAP	9940.ENSOARP00000011954	9940.ENSOARP00000004782	0	0	0	0	0	0	0	0.444	0.444
TPI1	9940.ENSOARP00000020308	9940.ENSOARP00000005822	0.109	0	0	0	0.669	0	0	0.302	0.776
RNF125	9940.ENSOARP00000020308	9940.ENSOARP00000006559	0.064	0	0	0	0.231	0.163	0.244	0.146	0.54
PC	9940.ENSOARP00000020308	9940.ENSOARP00000009440	0	0	0	0	0.113	0.143	0	0.293	0.415
PFKFB3	9940.ENSOARP00000020308	9940.ENSOARP00000014015	0.049	0	0	0	0	0	0	0.447	0.451
RPL18A	9940.ENSOARP00000020308	9940.ENSOARP00000015513	0	0	0	0	0.106	0.484	0	0.123	0.56
TPI1	9940.ENSOARP00000009440	9940.ENSOARP00000005822	0	0	0	0	0.082	0	0	0.553	0.572
RNF125	9940.ENSOARP00000009440	9940.ENSOARP00000006559	0.044	0	0	0	0.114	0.097	0.353	0.206	0.535
PKM	9940.ENSOARP00000009440	9940.ENSOARP00000020288	0	0	0	0	0.113	0.143	0	0.348	0.461
TEX11	9940.ENSOARP00000022785	9940.ENSOARP00000017108	0	0	0	0	0	0	0	0.809	0.809
PPP2R2B	9940.ENSOARP00000010699	9940.ENSOARP00000003575	0	0	0	0	0	0	0	0.748	0.748
SLC41A3	9940.ENSOARP00000010699	9940.ENSOARP00000006546	0	0	0	0	0	0	0	0.788	0.788
VEGFC	9940.ENSOARP00000020481	9940.ENSOARP00000007296	0	0	0	0	0	0.311	0.771	0.362	0.89
PLCB1	9940.ENSOARP00000020481	9940.ENSOARP00000009872	0	0	0	0	0	0	0.65	0	0.65
SRC	9940.ENSOARP00000020481	9940.ENSOARP00000019257	0	0	0	0.65	0.048	0.143	0.948	0.158	0.96
PDPR	9940.ENSOARP00000003742	9940.ENSOARP00000005927	0	0	0	0	0.074	0.054	0	0.454	0.48
PDP2	9940.ENSOARP00000003742	9940.ENSOARP00000011897	0	0	0	0	0.068	0.1	0	0.587	0.623
SLC2A4	9940.ENSOARP00000003742	9940.ENSOARP00000012275	0	0	0	0	0.053	0	0	0.621	0.626
VCL	9940.ENSOARP00000006237	9940.ENSOARP00000009202	0	0	0	0	0.081	0.183	0.182	0.146	0.405
SMYD2	9940.ENSOARP00000006237	9940.ENSOARP00000009883	0	0	0	0	0.08	0	0	0.383	0.408
TGM2	9940.ENSOARP00000006237	9940.ENSOARP00000019897	0	0	0	0	0.14	0.043	0	0.39	0.454
PDPR	9940.ENSOARP00000011897	9940.ENSOARP00000005927	0.042	0	0	0	0	0.118	0.775	0.524	0.897
PHKG1	9940.ENSOARP00000005927	9940.ENSOARP00000010887	0	0	0	0	0	0	0	0.509	0.509
SGK1	9940.ENSOARP00000020314	9940.ENSOARP00000015778	0	0	0	0	0	0	0	0.526	0.526
PM20D1	9940.ENSOARP00000007532	9940.ENSOARP00000004974	0	0	0	0	0	0	0	0.588	0.588
TPI1	9940.ENSOARP00000007532	9940.ENSOARP00000005822	0	0	0	0	0.054	0	0.291	0.257	0.458
PFKFB3	9940.ENSOARP00000007532	9940.ENSOARP00000014015	0	0	0.058	0.965	0	0	0.51	0.056	0.526
TPI1	9940.ENSOARP00000014015	9940.ENSOARP00000005822	0	0	0	0	0.054	0	0.291	0.363	0.535
PGM2	9940.ENSOARP00000014015	9940.ENSOARP00000010551	0.045	0	0	0	0.056	0	0.127	0.535	0.585
SLC2A4	9940.ENSOARP00000014015	9940.ENSOARP00000012275	0	0	0	0	0.055	0	0.16	0.37	0.456
PKM	9940.ENSOARP00000014015	9940.ENSOARP00000020288	0.049	0	0	0	0	0	0	0.583	0.586
UPP1	9940.ENSOARP00000010551	9940.ENSOARP00000017268	0.046	0	0	0	0	0	0.417	0.206	0.519
SERTAD1	9940.ENSOARP00000010551	9940.ENSOARP00000012170	0	0	0	0	0	0	0	0.793	0.793
TECRL	9940.ENSOARP00000010887	9940.ENSOARP00000006563	0	0	0	0	0	0	0	0.688	0.688
PPP1R3B	9940.ENSOARP00000010887	9940.ENSOARP00000010828	0	0	0	0	0	0.043	0.65	0.119	0.679
PRKAR2A	9940.ENSOARP00000010887	9940.ENSOARP00000017324	0	0	0	0	0	0	0	0.537	0.537
SRC	9940.ENSOARP00000002633	9940.ENSOARP00000019257	0	0	0	0	0.067	0	0.921	0.061	0.925
PLCD1	9940.ENSOARP00000020436	9940.ENSOARP00000000800	0	0	0	0	0	0	0.9	0.116	0.907
VCL	9940.ENSOARP00000020436	9940.ENSOARP00000009202	0	0	0	0	0	0	0.9	0.044	0.9
PLCB1	9940.ENSOARP00000020436	9940.ENSOARP00000009872	0	0	0	0	0	0	0.9	0.057	0.901
RASGEF1B	9940.ENSOARP00000008218	9940.ENSOARP00000000270	0	0	0	0	0	0	0	0.436	0.436
SLIT3	9940.ENSOARP00000008218	9940.ENSOARP00000002975	0	0	0	0	0	0.103	0.074	0.357	0.419
SIPA1L2	9940.ENSOARP00000008218	9940.ENSOARP00000003553	0	0	0	0	0	0	0.088	0.506	0.53
TMTC1	9940.ENSOARP00000008218	9940.ENSOARP00000021014	0	0	0	0	0	0.103	0.049	0.406	0.449
TPI1	9940.ENSOARP00000020288	9940.ENSOARP00000005822	0.109	0	0	0	0.669	0	0	0.636	0.883
RNF125	9940.ENSOARP00000020288	9940.ENSOARP00000006559	0.064	0	0	0	0.231	0.163	0.244	0.146	0.54
SLC2A4	9940.ENSOARP00000020288	9940.ENSOARP00000012275	0	0	0	0	0.054	0	0	0.478	0.485
RPL18A	9940.ENSOARP00000020288	9940.ENSOARP00000015513	0	0	0	0	0.106	0.484	0	0.123	0.56
VCL	9940.ENSOARP00000008187	9940.ENSOARP00000009202	0	0	0	0	0.101	0.111	0.221	0.249	0.469
PLPP7	9940.ENSOARP00000011805	9940.ENSOARP00000007403	0	0	0	0	0	0	0	0.483	0.483
SRC	9940.ENSOARP00000009520	9940.ENSOARP00000019257	0	0	0	0	0.08	0.075	0	0.476	0.515
PRKCD	9940.ENSOARP00000009872	9940.ENSOARP00000000139	0	0	0	0	0	0	0.9	0.115	0.907
PLCD1	9940.ENSOARP00000009872	9940.ENSOARP00000000800	0	0	0	0.729	0.054	0	0.724	0.105	0.746
SYNJ2	9940.ENSOARP00000009872	9940.ENSOARP00000004618	0	0	0	0	0.072	0	0.65	0.073	0.672
PPP3CB	9940.ENSOARP00000009872	9940.ENSOARP00000008304	0	0	0	0	0.047	0	0.9	0.07	0.903
PLCL2	9940.ENSOARP00000009872	9940.ENSOARP00000016644	0	0	0	0.677	0.054	0	0.407	0.053	0.422
PPP3CA	9940.ENSOARP00000009872	9940.ENSOARP00000014611	0	0	0	0	0.047	0	0.9	0.249	0.922
PLCD3	9940.ENSOARP00000000800	9940.ENSOARP00000010452	0	0	0.072	0.927	0	0	0.51	0	0.526
SYNJ2	9940.ENSOARP00000000800	9940.ENSOARP00000004618	0	0	0	0	0.066	0.053	0.65	0.194	0.717
PLXND1	9940.ENSOARP00000010452	9940.ENSOARP00000014629	0	0	0	0	0.059	0	0.054	0.495	0.511
PLEKHH3	9940.ENSOARP00000001790	9940.ENSOARP00000003022	0	0	0	0	0	0	0	0.536	0.536
TRIB2	9940.ENSOARP00000001790	9940.ENSOARP00000017358	0	0	0	0	0	0.048	0	0.571	0.574
WDFY4	9940.ENSOARP00000008204	9940.ENSOARP00000001778	0	0	0	0	0	0	0	0.469	0.469
RASD1	9940.ENSOARP00000004328	9940.ENSOARP00000001831	0	0	0	0	0	0.058	0.088	0.481	0.515
TNFSF10	9940.ENSOARP00000004328	9940.ENSOARP00000022291	0	0	0	0	0	0	0	0.447	0.447
SMYD2	9940.ENSOARP00000019281	9940.ENSOARP00000009883	0	0	0	0	0.081	0.075	0.65	0.05	0.679
SHCBP1L	9940.ENSOARP00000019281	9940.ENSOARP00000020563	0	0	0	0	0	0	0	0.488	0.488
SLIT3	9940.ENSOARP00000006909	9940.ENSOARP00000002975	0	0	0	0	0.053	0.043	0.095	0.43	0.47
SEMA3C	9940.ENSOARP00000006909	9940.ENSOARP00000018145	0	0	0	0	0	0.216	0.147	0.461	0.608
TMEM37	9940.ENSOARP00000000644	9940.ENSOARP00000021174	0	0	0	0	0	0	0	0.406	0.406
SEMA3C	9940.ENSOARP00000000644	9940.ENSOARP00000018145	0	0	0	0	0	0.216	0.147	0.524	0.654
SEMA3C	9940.ENSOARP00000017069	9940.ENSOARP00000018145	0	0	0	0	0	0.216	0.147	0.386	0.553
SEMA3C	9940.ENSOARP00000014629	9940.ENSOARP00000018145	0	0	0	0	0	0.216	0.147	0.901	0.928
SCPEP1	9940.ENSOARP00000004974	9940.ENSOARP00000007838	0	0	0	0	0.047	0.048	0	0.528	0.534
RASGRP3	9940.ENSOARP00000018631	9940.ENSOARP00000011067	0	0	0	0	0	0	0	0.475	0.475
TMPRSS2	9940.ENSOARP00000018631	9940.ENSOARP00000011088	0	0	0	0	0	0.046	0	0.477	0.479
TDRD7	9940.ENSOARP00000018631	9940.ENSOARP00000012102	0	0	0	0	0.064	0	0	0.477	0.489
SLC25A25	9940.ENSOARP00000010828	9940.ENSOARP00000011753	0	0	0	0	0	0	0	0.478	0.478
TBC1D2B	9940.ENSOARP00000003575	9940.ENSOARP00000000402	0	0	0	0	0	0.435	0	0.059	0.445
SLIT3	9940.ENSOARP00000003575	9940.ENSOARP00000002975	0	0	0	0	0	0.068	0	0.535	0.548
PPP3CA	9940.ENSOARP00000003575	9940.ENSOARP00000014611	0	0	0	0	0.08	0.396	0.52	0.149	0.742
PPP3CB	9940.ENSOARP00000003575	9940.ENSOARP00000008304	0	0	0	0	0.08	0.396	0.52	0.409	0.821
YAP1	9940.ENSOARP00000003575	9940.ENSOARP00000007134	0	0	0	0	0.055	0.048	0.9	0	0.902
PPP3CB	9940.ENSOARP00000014611	9940.ENSOARP00000008304	0	0	0.049	0.983	0	0	0.941	0.264	0.955
RNASEL	9940.ENSOARP00000014611	9940.ENSOARP00000020380	0	0	0	0	0	0.271	0.257	0.074	0.454
RNASEL	9940.ENSOARP00000008304	9940.ENSOARP00000020380	0	0	0	0	0	0.271	0.257	0.074	0.454
RUNX1	9940.ENSOARP00000008304	9940.ENSOARP00000014585	0	0	0	0	0.054	0	0	0.561	0.567
SLC29A1	9940.ENSOARP00000006230	9940.ENSOARP00000009994	0	0	0	0	0.058	0	0	0.465	0.475
TANC1	9940.ENSOARP00000011583	9940.ENSOARP00000008141	0	0	0	0	0.066	0.103	0.117	0.397	0.494
RAPGEF2	9940.ENSOARP00000017324	9940.ENSOARP00000002454	0	0	0	0	0	0	0	0.515	0.515
SRC	9940.ENSOARP00000000139	9940.ENSOARP00000019257	0	0	0.13	0.573	0.088	0.103	0.908	0.227	0.94
VEGFC	9940.ENSOARP00000010000	9940.ENSOARP00000007296	0	0	0	0	0	0	0	0.509	0.509
SDS	9940.ENSOARP00000010651	9940.ENSOARP00000007922	0.05	0	0	0	0	0	0.9	0.261	0.923
SHCBP1L	9940.ENSOARP00000021747	9940.ENSOARP00000020563	0	0	0	0	0	0	0	0.53	0.53
VNN2	9940.ENSOARP00000002923	9940.ENSOARP00000015542	0	0	0	0	0	0	0	0.405	0.405
THBS1	9940.ENSOARP00000002923	9940.ENSOARP00000021538	0	0	0	0	0	0	0	0.522	0.522
SCIN	9940.ENSOARP00000012707	9940.ENSOARP00000008135	0	0	0	0	0.054	0.058	0	0.393	0.411
VCL	9940.ENSOARP00000012707	9940.ENSOARP00000009202	0	0	0	0	0.066	0.571	0.989	0.993	0.999
SRC	9940.ENSOARP00000012707	9940.ENSOARP00000019257	0	0	0	0	0.065	0.143	0.991	0.962	0.999
SLC25A36	9940.ENSOARP00000016484	9940.ENSOARP00000007303	0	0	0	0	0	0	0	0.809	0.809
TEKT2	9940.ENSOARP00000019393	9940.ENSOARP00000021063	0	0	0	0	0	0	0	0.458	0.458
SLC2A6	9940.ENSOARP00000002401	9940.ENSOARP00000003440	0	0	0	0	0	0.044	0	0.421	0.422
REV3L	9940.ENSOARP00000002401	9940.ENSOARP00000010529	0.053	0	0	0	0.08	0.228	0.052	0.422	0.564
TMEM131	9940.ENSOARP00000020367	9940.ENSOARP00000014623	0	0	0	0	0.331	0	0	0.538	0.677
RASGRP3	9940.ENSOARP00000001831	9940.ENSOARP00000011067	0	0	0	0	0	0.261	0.181	0.279	0.525
XPO4	9940.ENSOARP00000019909	9940.ENSOARP00000014783	0	0	0	0	0	0	0	0.428	0.428
TAGAP	9940.ENSOARP00000013502	9940.ENSOARP00000004782	0	0	0	0	0.053	0.101	0.109	0.51	0.578
REEP1	9940.ENSOARP00000013502	9940.ENSOARP00000022191	0	0	0	0	0	0.043	0.053	0.427	0.435
SCN5A	9940.ENSOARP00000010950	9940.ENSOARP00000001573	0	0	0	0	0	0	0	0.536	0.536
TAGAP	9940.ENSOARP00000022191	9940.ENSOARP00000004782	0	0	0	0	0	0	0	0.514	0.514
RNASEL	9940.ENSOARP00000010249	9940.ENSOARP00000020380	0	0	0	0	0.09	0.199	0.138	0.234	0.454
SNX13	9940.ENSOARP00000010529	9940.ENSOARP00000010098	0	0	0	0	0	0	0	0.586	0.586
UPP1	9940.ENSOARP00000010529	9940.ENSOARP00000017268	0	0	0	0	0	0	0	0.488	0.488
TMEM131	9940.ENSOARP00000022448	9940.ENSOARP00000014623	0	0	0	0	0	0	0	0.41	0.41
RGS19	9940.ENSOARP00000014586	9940.ENSOARP00000008854	0	0	0	0.672	0	0	0.407	0.058	0.417
SNX13	9940.ENSOARP00000014586	9940.ENSOARP00000010098	0	0	0	0	0	0	0.053	0.441	0.447
RNASEL	9940.ENSOARP00000014586	9940.ENSOARP00000020380	0	0	0	0	0.056	0.296	0.2	0.061	0.433
RNASEL	9940.ENSOARP00000008854	9940.ENSOARP00000020380	0	0	0	0	0.056	0.296	0.2	0.061	0.433
TGM2	9940.ENSOARP00000008854	9940.ENSOARP00000019897	0	0	0	0	0.05	0	0	0.458	0.463
SNX13	9940.ENSOARP00000008854	9940.ENSOARP00000010098	0	0	0	0	0.08	0	0.053	0.475	0.502
SOCS3	9940.ENSOARP00000020380	9940.ENSOARP00000000153	0	0	0	0	0.104	0.104	0.252	0.143	0.416
RNF125	9940.ENSOARP00000020380	9940.ENSOARP00000006559	0	0	0	0	0.089	0.136	0	0.459	0.537
TRIM23	9940.ENSOARP00000020380	9940.ENSOARP00000006667	0	0	0	0	0.071	0.502	0.148	0.091	0.593
SAMHD1	9940.ENSOARP00000020380	9940.ENSOARP00000018054	0	0	0	0	0	0.068	0.14	0.473	0.541
RNF213	9940.ENSOARP00000022113	9940.ENSOARP00000001017	0	0	0	0	0.047	0	0	0.512	0.515
TRIM23	9940.ENSOARP00000006559	9940.ENSOARP00000006667	0	0	0	0	0.047	0.048	0	0.455	0.462
SETBP1	9940.ENSOARP00000014585	9940.ENSOARP00000002414	0	0	0	0	0.061	0.066	0.144	0.582	0.644
SPP1	9940.ENSOARP00000014585	9940.ENSOARP00000002753	0	0	0	0	0	0	0.18	0.402	0.488
YAP1	9940.ENSOARP00000014585	9940.ENSOARP00000007134	0	0	0	0	0	0.23	0.373	0.408	0.689
TEAD1	9940.ENSOARP00000014585	9940.ENSOARP00000008662	0	0	0	0	0	0	0.299	0.48	0.619
TET2	9940.ENSOARP00000014585	9940.ENSOARP00000011407	0	0	0	0	0	0	0	0.619	0.619
TLE3	9940.ENSOARP00000014585	9940.ENSOARP00000020073	0	0	0	0	0	0.251	0	0.255	0.418
SRC	9940.ENSOARP00000014585	9940.ENSOARP00000019257	0	0	0	0	0.061	0	0.375	0.333	0.574
S100A8	9940.ENSOARP00000000653	9940.ENSOARP00000000449	0	0	0	0.78	0.191	0.225	0.297	0.088	0.544
ZBTB4	9940.ENSOARP00000000449	9940.ENSOARP00000014683	0	0	0	0	0.191	0.225	0.297	0.088	0.544
SRC	9940.ENSOARP00000011471	9940.ENSOARP00000019257	0	0	0	0	0.058	0.082	0.056	0.385	0.43
SELL	9940.ENSOARP00000011471	9940.ENSOARP00000011683	0	0	0	0	0.102	0	0	0.483	0.515
TREM2	9940.ENSOARP00000018865	9940.ENSOARP00000001827	0	0	0	0	0	0	0	0.489	0.489
SIX2	9940.ENSOARP00000018865	9940.ENSOARP00000006459	0	0	0	0	0.063	0	0	0.681	0.688
SMOC1	9940.ENSOARP00000018865	9940.ENSOARP00000022775	0	0	0	0	0	0	0	0.512	0.512
VCL	9940.ENSOARP00000008135	9940.ENSOARP00000009202	0	0	0	0	0.104	0.068	0	0.589	0.626
SCN5A	9940.ENSOARP00000008858	9940.ENSOARP00000001573	0	0	0	0	0.069	0.568	0.496	0.865	0.969
SCNN1B	9940.ENSOARP00000008858	9940.ENSOARP00000018011	0	0	0	0	0	0	0.36	0.179	0.452
SCN4A	9940.ENSOARP00000008858	9940.ENSOARP00000015119	0	0	0	0	0.067	0.525	0.468	0.381	0.834
SCN5A	9940.ENSOARP00000015119	9940.ENSOARP00000001573	0	0	0.067	0.945	0	0.218	0.396	0.271	0.636
SCNN1B	9940.ENSOARP00000015119	9940.ENSOARP00000018011	0	0	0	0	0	0	0.36	0.116	0.41
SEL1L3	9940.ENSOARP00000001573	9940.ENSOARP00000008527	0	0	0	0	0	0.079	0	0.405	0.429
SGK1	9940.ENSOARP00000018011	9940.ENSOARP00000015778	0	0	0	0	0.052	0.098	0.274	0.741	0.817
SMOC2	9940.ENSOARP00000014539	9940.ENSOARP00000005387	0	0	0	0	0.062	0	0	0.396	0.409
TBC1D8B	9940.ENSOARP00000014539	9940.ENSOARP00000020295	0	0	0	0	0.054	0	0	0.534	0.54
TINAGL1	9940.ENSOARP00000009026	9940.ENSOARP00000001458	0	0	0	0	0	0	0	0.469	0.469
UGGT1	9940.ENSOARP00000009026	9940.ENSOARP00000017117	0	0	0	0	0.051	0	0	0.401	0.407
TMEM131	9940.ENSOARP00000009026	9940.ENSOARP00000014623	0	0	0	0	0	0	0	0.459	0.459
TDRD7	9940.ENSOARP00000009026	9940.ENSOARP00000012102	0	0	0	0	0.065	0	0	0.501	0.514
UGGT2	9940.ENSOARP00000003196	9940.ENSOARP00000002544	0	0	0	0	0.145	0	0	0.459	0.518
SLC39A14	9940.ENSOARP00000003196	9940.ENSOARP00000011073	0	0	0	0	0	0	0	0.403	0.403
UGGT1	9940.ENSOARP00000003196	9940.ENSOARP00000017117	0	0	0	0	0.174	0	0	0.483	0.554
VWF	9940.ENSOARP00000011683	9940.ENSOARP00000009428	0	0	0	0	0.065	0	0.058	0.388	0.414
TNC	9940.ENSOARP00000018145	9940.ENSOARP00000006368	0	0	0	0	0	0	0	0.462	0.462
VEGFC	9940.ENSOARP00000018145	9940.ENSOARP00000007296	0	0	0	0	0	0	0	0.503	0.503
TENM1	9940.ENSOARP00000002414	9940.ENSOARP00000015286	0	0	0	0	0	0	0	0.401	0.401
TET2	9940.ENSOARP00000002414	9940.ENSOARP00000011407	0	0	0	0	0.111	0.043	0	0.571	0.603
SMYD2	9940.ENSOARP00000000401	9940.ENSOARP00000009883	0	0	0	0	0.054	0	0.26	0.48	0.604
SRF	9940.ENSOARP00000015778	9940.ENSOARP00000006175	0	0	0	0	0	0	0.78	0.051	0.782
SLC25A31	9940.ENSOARP00000020877	9940.ENSOARP00000017311	0	0	0	0	0	0	0	0.621	0.621
TNRC18	9940.ENSOARP00000020925	9940.ENSOARP00000003388	0	0	0	0	0	0.307	0	0.524	0.656
YAP1	9940.ENSOARP00000000252	9940.ENSOARP00000007134	0	0	0	0	0	0.048	0.045	0.426	0.432
SLC2A6	9940.ENSOARP00000016379	9940.ENSOARP00000003440	0	0	0	0	0	0	0	0.449	0.449
SLC25A16	9940.ENSOARP00000010743	9940.ENSOARP00000005489	0	0	0	0	0	0	0	0.795	0.795
SLC44A1	9940.ENSOARP00000001582	9940.ENSOARP00000007829	0	0	0	0	0	0	0	0.415	0.414
SLC29A1	9940.ENSOARP00000017717	9940.ENSOARP00000009994	0	0	0	0	0.048	0	0	0.534	0.537
SLC29A1	9940.ENSOARP00000014315	9940.ENSOARP00000009994	0	0	0	0	0.063	0	0	0.571	0.58
TMC6	9940.ENSOARP00000009994	9940.ENSOARP00000006375	0	0	0	0	0	0	0	0.586	0.586
SLC7A10	9940.ENSOARP00000003440	9940.ENSOARP00000004714	0	0	0	0	0.067	0.057	0	0.481	0.503
TTC39A	9940.ENSOARP00000007829	9940.ENSOARP00000004797	0	0	0	0	0	0	0	0.533	0.533
SLC7A10	9940.ENSOARP00000013270	9940.ENSOARP00000004714	0	0	0	0	0	0	0.053	0.431	0.438
TRIB2	9940.ENSOARP00000004714	9940.ENSOARP00000017358	0	0	0	0	0	0	0	0.692	0.692
TECRL	9940.ENSOARP00000022775	9940.ENSOARP00000006563	0	0	0	0	0	0	0	0.485	0.485
TAGAP	9940.ENSOARP00000005387	9940.ENSOARP00000004782	0	0	0	0	0	0	0	0.426	0.426
TBC1D8B	9940.ENSOARP00000005387	9940.ENSOARP00000020295	0	0	0	0	0	0	0	0.405	0.405
TENM4	9940.ENSOARP00000000733	9940.ENSOARP00000006513	0	0	0	0	0.064	0	0	0.419	0.432
SRC	9940.ENSOARP00000000153	9940.ENSOARP00000019257	0	0	0	0	0.088	0.144	0.319	0.465	0.677
SPP1	9940.ENSOARP00000006271	9940.ENSOARP00000002753	0	0	0	0	0	0	0	0.607	0.607
VCL	9940.ENSOARP00000002753	9940.ENSOARP00000009202	0	0	0	0	0	0	0	0.46	0.46
VWF	9940.ENSOARP00000002753	9940.ENSOARP00000009428	0	0	0	0	0.049	0	0	0.483	0.487
THBS1	9940.ENSOARP00000002753	9940.ENSOARP00000021538	0	0	0	0	0	0	0.365	0.467	0.647
YAP1	9940.ENSOARP00000019257	9940.ENSOARP00000007134	0	0	0	0	0.063	0.094	0.181	0.533	0.631
TRIM7	9940.ENSOARP00000019257	9940.ENSOARP00000007744	0	0	0	0	0	0.083	0.054	0.4	0.434
VCL	9940.ENSOARP00000019257	9940.ENSOARP00000009202	0	0	0	0	0	0.053	0.307	0.932	0.952
VWF	9940.ENSOARP00000019257	9940.ENSOARP00000009428	0	0	0	0	0.044	0.077	0.138	0.321	0.415
THBS1	9940.ENSOARP00000019257	9940.ENSOARP00000021538	0	0	0	0	0.09	0.103	0.091	0.318	0.426
STK17A	9940.ENSOARP00000005712	9940.ENSOARP00000018284	0	0	0	0	0	0	0	0.453	0.453
TMEM86A	9940.ENSOARP00000004782	9940.ENSOARP00000010018	0	0	0	0	0	0	0	0.511	0.511
TRIM23	9940.ENSOARP00000013265	9940.ENSOARP00000006667	0	0	0	0	0.087	0.047	0.181	0.392	0.508
VEGFC	9940.ENSOARP00000013265	9940.ENSOARP00000007296	0	0	0	0	0.05	0	0	0.501	0.506
YAP1	9940.ENSOARP00000008662	9940.ENSOARP00000007134	0	0	0	0	0.09	0.521	0.991	0.89	0.999
TTC39A	9940.ENSOARP00000015286	9940.ENSOARP00000004797	0	0	0	0	0	0	0	0.405	0.405
TVP23A	9940.ENSOARP00000015286	9940.ENSOARP00000006447	0	0	0	0	0.099	0	0	0.596	0.62
TET2	9940.ENSOARP00000005514	9940.ENSOARP00000011407	0	0	0	0.677	0	0	0.167	0.434	0.508
WDR43	9940.ENSOARP00000009080	9940.ENSOARP00000021015	0	0	0	0	0.059	0.21	0.245	0.087	0.418
XDH	9940.ENSOARP00000009080	9940.ENSOARP00000011755	0	0	0	0	0.089	0	0	0.424	0.453
VEGFC	9940.ENSOARP00000021538	9940.ENSOARP00000007296	0	0	0	0	0.098	0.054	0.056	0.414	0.465
VWF	9940.ENSOARP00000021538	9940.ENSOARP00000009428	0	0	0	0	0.053	0.086	0.078	0.472	0.522
VLDLR	9940.ENSOARP00000021538	9940.ENSOARP00000014261	0	0	0	0	0	0.067	0.055	0.537	0.556
VIPR1	9940.ENSOARP00000020073	9940.ENSOARP00000003614	0	0	0	0	0	0	0	0.415	0.415
TMEM106C	9940.ENSOARP00000009045	9940.ENSOARP00000020810	0	0	0	0	0	0	0	0.407	0.407
TMTC1	9940.ENSOARP00000009045	9940.ENSOARP00000021014	0	0	0	0	0.053	0	0	0.403	0.41
TMTC1	9940.ENSOARP00000020810	9940.ENSOARP00000021014	0	0	0	0	0	0	0	0.481	0.481
VIPR1	9940.ENSOARP00000010018	9940.ENSOARP00000003614	0	0	0	0	0	0	0	0.612	0.612
TNFSF10	9940.ENSOARP00000012473	9940.ENSOARP00000022291	0	0	0	0	0	0	0	0.504	0.504
ZBTB4	9940.ENSOARP00000013715	9940.ENSOARP00000014683	0	0	0	0	0	0.048	0	0.53	0.533
TSPO	9940.ENSOARP00000001827	9940.ENSOARP00000020560	0	0	0	0	0.063	0	0	0.575	0.584
TRIB2	9940.ENSOARP00000008776	9940.ENSOARP00000017358	0	0	0.056	0.963	0	0.501	0	0	0.509
TRIM23	9940.ENSOARP00000006404	9940.ENSOARP00000006667	0	0	0	0	0	0.103	0.055	0.403	0.449
TRIM24	9940.ENSOARP00000006404	9940.ENSOARP00000010918	0	0	0	0	0	0.043	0	0.521	0.521
ZNF366	9940.ENSOARP00000006667	9940.ENSOARP00000005442	0	0	0	0	0	0.103	0.057	0.416	0.463
ZBTB4	9940.ENSOARP00000005240	9940.ENSOARP00000014683	0	0	0	0	0	0	0	0.737	0.737
UGGT1	9940.ENSOARP00000022117	9940.ENSOARP00000017117	0	0	0	0	0.568	0	0	0	0.568
UGGT2	9940.ENSOARP00000017117	9940.ENSOARP00000002544	0	0	0.061	0.959	0	0	0.9	0	0.902

## Sheet: Table S4
Table S4. Number of QTLs for many species compared to Sheep based on animal QTL Database updated to 2022-2023.
No.		Species	Number of QTLs	Number of publications	Concerning Traits
1		Sheep	4,729 QTLs	248 publications	Represent 272 different traits
2		Goat	128 QTLs	6 publications	Represent 25 different traits
3		Chicken	16656 QTLs	376 publications	Represent 370 different traits
4		Cattle	193216 QTLs	1111 publications	Represent 684 different traits
5		Horse	2636 QTLs	106 publications	Represent 65 different traits
6		Pig	35846 QTLs	773 publications	Represent 693 different traits
Top sheep QTL which associated with meat production and quality in the Database 2022-2023
No.	Traits				Number of QTL
3	Body dimensions	Tail fat deposition			64
4		Body length			8
5		Chest width			7
6		Longissimus muscle area			7
7		Shin circumference			7
8		Backfat thickness			18
9		Heart girth			18
10		Body weight at hatch			17
11		Withers height			17
12		Chest depth			16
13	Weight, Production, and Quality	Body weight			279
14		Average daily gain			95
15		Weaning weight			4464
16		Birth weight			4185
17		Body weight at 6 months			2232
18		Yearling weight			1674
19		Body weight at 8 weeks			1116
20		Body weight at 20 weeks			1116
21		Body weight at 180 days			837
22		Body weight at 9 months,			837
23		Litter size (first parity)			708
24		Slaughter weight			558
25		Adult weight			558
26		Growth			589
27		Fatness			174
28		Production			610
29		Meat and Carcass			563

## Sheet: Table S5
Table S5. Curated data by marker types in sheep
Marker Types	Number of QTL
SNP	3942
PCR-RFLP	400
CNV	120
Haplotype	90
Microsatellites	421
SIG of SEL	145
*SNP： Single Nucleotide Polymorphism. PCR-RFLPs： are data curated in the early days of the QTLdb development and retrospectively categorized. N/A； are those data that were based on calculating linkage map locations without any marker information on the locations. CNV： Copy Number Variation. It is a type of structural variation in the genome where sections of DNA are either duplicated or deleted. …

## Sheet: Table S6
Table S6. DEGs are probably involved in themuscle growth and development process
Genes	Log2FC
HOXC10	6.8
SPP1	6.367
NTU	5.75
PPP2R2D	5.23296
PDK4	5.14658
SIM1	4.87
NTU	4.79
NTU	4.72
HOXD8	4.56
GADD45G	4.55904
PADI2	4.38
MT1A	4.22467
CHI3L1	4.2
AMPD3	3.99044
NTU	3.83
CA12	3.81747
ARID5B	3.31665
RASD1	3.29276
NTU	3.27
SLC27A6	3.23554
HMOX1	3.16845
PFKFB3	3.14123
NTU	3.12
CEBPD	3.11526
NTU	3.06
FOXO1	3.05871
SESN1	2.97712
NTU	2.96
GALNTL2	2.95816
AMY2B	2.62719
UCK2	2.59066
KCNS3	2.59
FOSL2	2.558
LOC101121539	2.52892
LOC101120934	2.44677
MYC	2.42112
FMO2	2.35487
MT2A	2.32688
XIRP1	2.3234
LOC101102999	2.2753
SNTB1	2.27
CDKN1A	2.26791
BTG1	2.26745
GADL1	2.21
FOSL1	2.16726
FOXO3	2.15893
MANEAL	2.13391
DDO	2.13179
PAPSS2	2.11756
ANGPTL4	2.11567
TFAP4	2.07809
N4BP2	2.07478
AFMID	2.04796
LOC101120670	2.04656
DTL	2.03334
LIPG	1.97046
ECHDC3	1.94527
SMPDL3A	1.93905
CSRP3	1.91194
LOC101112411	1.88819
ZBTB16	1.85203
RBM20	1.84
FABP5	1.78877
NCEH1	1.76799
MAFF	1.71047
ADIPOR2	1.69009
B3GALNT1	1.68207
ECE2	1.669
PLIN2	1.61149
RGCC	1.60909
NTU	1.58
PTPN3	1.54637
CCDC88C	1.54
REV3L	1.53927
SOCS2	1.53221
LOC443090	1.52098
LOC101107954	1.50684
PLCL2	1.5
KLF11	1.49058
CEBPB	1.48964
LRP4	1.47754
GABARAPL1	1.46801
RBKS	1.45639
FAM107A	1.45198
KLF15	1.44324
CHI3L1	1.42604
BNIP3	1.42124
SMYD2	1.41
MYF6	1.40577
PES1	1.40429
HSDL2	1.37561
NUDT1	1.36814
DCTD	1.3209
CGREF1	1.31468
EIF4EBP1	1.28916
CBS	1.28706
RNF146	1.27812
PID1	1.27247
GLT25D2	1.21962
RRAS2	1.21641
DDX56	1.21014
EDEM1	1.19775
CCDC62	1.19578
IGFR1	1.18779
DDX27	1.17614
CISH	1.17476
CTNNAL1	1.17
ALAD	1.16613
APIP	1.16283
LOC101113032	1.15952
CSGALNACT1	1.15929
METTL3	1.1578
GPX3	1.1574
LMOD2	1.15324
APBB2	1.15305
RUVBL1	1.15298
FTSJ3	1.1465
TRMT1	1.1448
AATF	1.14249
SMS	1.14018
AGAP2	1.13972
POLR2D	1.12607
CYLD	1.12358
HADHB	1.11251
CDH15	1.10607
OSBPL11	1.10416
SLC25A42	1.1035
HDAC4	1.09677
CBFB	1.08578
PNPLA2	1.07812
LOC101104557	1.05451
LOC101112287	1.03187
BOP1	1.02817
CRYL1	1.02685
PLA2G15	1.02144
PRKCQ	1.01558
QSOX2	1.01496
UGP2	1.01195
ST3GAL1	1.01014
EIF2C2	0.996344
LIN54	0.979213
PA2G4	0.964945
TMEM120A	0.95497
LOC101119893	0.951783
RAPSN	0.943678
TP53INP1	0.941883
CA4	0.928092
ST3GAL6	0.926476
NDRG1	0.922766
GBGT1	0.90415
CITED2	0.89388
CDK8	0.890195
HGS	0.88726
OXNAD1	0.88441
LOC101105484	0.884295
NAT9	0.872799
CWF19L2	0.871388
CAST	0.868653
LOC101115438	0.867025
INCA1	0.860718
CCND3	0.858245
ASXL1	0.857885
LPIN3	0.847057
MLH3	0.846629
FTH1	0.841801
NUDT19	0.8406
PTPN23	0.838206
CBLB	0.835054
RAB21	0.833861
LOC443301	0.828709
ALDH18A1	0.817965
ATP13A1	0.816319
OGFR	0.801178
ALG3	0.789665
GPR116	0.788014
HYAL2	0.787099
DHX34	0.784745
INSR	0.783958
FRG1	0.779413
PSMA7	0.778389
NCOA5	0.770782
DHDDS	0.753802
PSMC1	0.744364
CCNG2	0.74299
PPT2	0.737693
IL4R	0.735055
ACP5	0.731625
METTL14	0.730441
SLC33A1	0.720092
FOXP1	0.71169
JAM3	0.704023
NSUN2	0.701748
ISG20L2	0.700495
DYNC1LI1	0.700094
HNRNPU	0.697885
HSF4	0.696883
ACTN2	0.693447
NUFIP1	0.663948
MED6	0.660933
CAMK2B	0.652698
BUB3	0.649979
MCM7	0.6393
NRF1	0.638973
SLMAP	0.631573
CTTN	0.626289
OLA1	0.624503
PTPN1	0.622234
DDX54	0.618772
C3H9orf114	0.613128
IMPDH2	0.611348
SHMT2	0.609326
IKKBETA	0.603974
KAT5	0.588222
PHKG1	-0.592042
SCN4A	-0.595064
PRKACA	-0.596841
DHTKD1	-0.625246
PCCA	-0.626945
ABHD11	-0.635027
PTPN14	-0.635472
PIAS3	-0.640238
IDH2	-0.641601
PTPN21	-0.643721
LOC101121811	-0.654676
NEURL	-0.658473
NDUFA4	-0.659205
HCLS1	-0.672166
BLVRB	-0.677221
LOC101112867	-0.678459
DVL1	-0.681714
HADH	-0.686132
PIK3R2	-0.688394
LOC101123148	-0.689724
USP2	-0.706041
PDHB	-0.70805
NFATC1	-0.713375
NDUFA6	-0.717825
DYNLL1	-0.727464
ATP5A1	-0.729197
IBA57	-0.730542
LOC101123553	-0.733998
HEYL	-0.734427
MPP5	-0.735232
DECR1	-0.735615
TEF	-0.737147
LOC101117181	-0.741169
CBY1	-0.745661
PAK1	-0.74843
CASK	-0.750208
SREBF2	-0.752691
PCYT1A	-0.773894
EPB41	-0.778096
DNMT3A	-0.779947
PCCB	-0.780799
ALKBH5	-0.788014
GANC	-0.795096
SOX6	-0.796213
AMOTL1	-0.796906
DAB2	-0.797751
LOC101104299	-0.801547
MMAB	-0.802348
CDC26	-0.813907
GLO1	-0.815388
PPP3CB	-0.817905
LOC101107153	-0.82181
MGST3	-0.822841
LOC100037702	-0.823047
PPTC7	-0.825595
PPP3R1	-0.828619
IVD	-0.837704
ST6GALNAC4	-0.84078
NT5C1A	-0.841351
EIF2C1	-0.842429
KHK	-0.843259
SERPINF1	-0.850284
SETD3	-0.851176
DLAT	-0.853924
LOC100885761	-0.854394
LOC101120404	-0.859818
HRC	-0.861945
PCMT1	-0.865782
HR	-0.866516
LOC101104304	-0.868755
WNK2	-0.869467
LOC101106131	-0.883739
PRUNE	-0.885205
LDHD	-0.894918
NDUFS1	-0.8986
ZIC1	-0.898952
B3GALTL	-0.901558
AGPAT9	-0.906093
RHOBTB3	-0.912911
EXTL3	-0.919958
ALDH2	-0.927142
PTPLA	-0.930938
LOC101108705	-0.934875
AR	-0.935529
TBC1D7	-0.944876
FOXJ2	-0.949903
HLCS	-0.953497
LDHB	-0.958822
SMAD3	-0.967477
STAC3	-0.977712
LOC101114955	-0.995051
DYNLL2	-0.998969
ME2	-1.00127
GPX1	-1.00506
SDHC	-1.00839
SLC27A1	-1.00935
PPP2R3A	-1.02442
FAM20B	-1.02456
IDH3A	-1.02792
KCTD11	-1.03512
LOC101120590	-1.04556
ALAS1	-1.04784
RTN4IP1	-1.04896
SLC2A4	-1.05112
NMNAT3	-1.05251
MOCS2	-1.05412
PRKAG3	-1.07041
GCAT	-1.07737
LOC101118433	-1.07751
SCARB1	-1.08458
LEPREL1	-1.0877
CHPT1	-1.09083
LOC101112151	-1.09129
RTN4	-1.09478
CRY2	-1.09831
NFIX	-1.09952
IRS1	-1.10124
NAA40	-1.10124
GPT2	-1.10434
JARID2	-1.10671
DYRK1B	-1.10848
LOC101105651	-1.11579
DAGLA	-1.11788
CREB3L1	-1.12634
SETD8	-1.13033
NEO1	-1.13085
NSUN3	-1.13541
MKL1	-1.15405
TNNC1	-1.15652
ADHFE1	-1.16596
AHCYL2	-1.16735
KANK1	-1.18054
ABCC5	-1.19206
TPI1	-1.19321
TGFB2	-1.19614
LOC101105659	-1.20494
FZD2	-1.20887
ABCD1	-1.21475
BCL9L	-1.22261
ING2	-1.2263
LOC101112367	-1.23345
SFRP5	-1.23817
OAT	-1.23828
GCNT1	-1.24791
ANKRD23	-1.24821
PLCL1	-1.25197
PLTP	-1.25387
CAMK2	-1.25874
HLF	-1.26759
LOC101117028	-1.27727
SGCG	-1.2872
GAL-1	-1.29005
CAMK2G	-1.3006
DHDH	-1.30202
ABHD6	-1.30354
GALNT12	-1.3059
RGMA	-1.31963
DHRS7B	-1.32201
CASQ2	-1.32232
KCNIP2	-1.33296
OMYHCS	-1.34505
LIN52	-1.34525
LOC101119560	-1.34579
PPM1J	-1.34934
PGM2L1	-1.37705
CASQ1	-1.38009
TNNT1	-1.38392
LOC101107831	-1.40642
CHRNE	-1.41038
AZIN1	-1.41213
GLRX5	-1.41364
PDE8B	-1.43262
LOC101102411	-1.43554
CDKN2C	-1.4363
MYOC	-1.44342
MYL2	-1.45567
ABCB9	-1.45692
KCNMA1	-1.46
PDP1	-1.46041
PPARGC1B	-1.48964
TUB	-1.48974
LOC780509	-1.49068
MYLK3	-1.49774
MYH6	-1.50588
AMPD1	-1.51706
GPI	-1.52669
LOC101107119	-1.53533
PGK1	-1.54075
SLC37A4	-1.54352
IDH1	-1.54486
FHOD3	-1.54738
LOC101107037	-1.54766
LOC101119498	-1.59204
MEOX1	-1.59286
MX2	-1.59462
NMNAT2	-1.59669
AGL	-1.60488
PDXP	-1.61578
KIAA1161	-1.62344
KCNJ12	-1.62619
GPD1	-1.6367
QPCT	-1.63789
PIGZ	-1.64056
HSD17B12	-1.6488
LOC101107541	-1.65822
ITGB1BP2	-1.66399
ADRB2	-1.67
PDLIM1	-1.7
FZD7	-1.71345
PC	-1.72323
LRRC17	-1.72424
KCNS3	-1.72553
MRC2	-1.74577
BDH1	-1.75024
MYOG	-1.75553
LOC101106123	-1.76523
C1QTNF3	-1.77496
LOC101106865	-1.77713
CA3	-1.78582
SREBF1	-1.79801
AGXT2L1	-1.80987
HPDL	-1.83185
CA2	-1.83206
CCND1	-1.84933
PPP1R3B	-1.85643
AK4	-1.87143
KERA	-1.88117
FZD9	-1.88396
ITGA7	-1.89622
LOC101102833	-1.91283
TH	-1.91948
STBD1	-1.98859
C1QTNF2	-2.00407
MYH7B	-2.01002
RXRG	-2.01203
P2RY1	-2.05832
PCDH12	-2.06018
GDF11	-2.09947
ASS1	-2.11251
CXCR3	-2.12442
LOC101110740	-2.17818
ABAT	-2.1788
TFRC	-2.28497
MYOZ2	-2.29
WBSCR17	-2.29482
METTL11B	-2.31052
LOC101108849	-2.31609
THSD4	-2.36847
ADCY1	-2.38269
GADL1	-2.43908
KIAA1456	-2.52218
SFRP2	-2.55551
KY	-2.56842
CARNS1	-2.59516
DLG2	-2.6
MYOD1	-2.63172
IGFBP5	-2.63431
COL11A2	-2.65957
PDE4B	-2.66021
C2H9orf41	-2.77263
MYL2	-2.79
FOXO6	-2.81603
MYL6B	-2.86065
PPM1K	-2.89229
FRZB	-2.91166
PTPRT	-2.91493
DKK2	-3.21759
LOC101116336	-3.34135
MYL6	-3.41
EYA1	-3.49
LGALS12	-3.50554
PCK1	-3.70122
METTL7B	-3.90469
DGAT2	-4.02718
THRSP	-4.12789
PPP1R3C	-4.15728
ACSM3	-4.39692
SCD	-4.78287
ADAMTS8	-4.80855
ELOVL6	-5.41583

## Sheet: Table S7
Table S7. DEGs related to growth, development and meat quality in sheep
Genes	Log2FC
SEL1L3	7.091
ACVRL1	6.8
HOXC10	6.8
CD68	6.69985
NCAM1	6.31616
QRICH1	5.85291
SERPINI2	5.78924
NTU	5.75
NTNG1	5.34
LIPA	5.163
LIPN	5.163
PDK4	5.14658
IFI6	5.11314
MST1R	5.10374
PADI1	5.082
CCDC148	4.95
DCST1	4.95
S100A8	4.925
HEYL	4.896
TEX11	4.896
SIM1	4.87
SNTB1	4.87
GPNMB	4.823
ABCB5	4.823
CAPG	4.808
CCDC148	4.808
FSIP2	4.802
C6orf58	4.796
SIM1	4.788
MORC1	4.78
DKK1	4.776
LIPN	4.776
CPZ	4.63375
L2HGDH	4.591
CCDC148	4.56
HOXD8	4.56
SLC25A36	4.535
VIPR1	4.46028
CAPG	4.38
PADI2	4.38
AMOT	4.362
MBNL3	4.255
DVL1	4.2
CHI3L1	4.2
PRICKLE2	4.187
OLFML2A	4.14
OLFML2A	4.14
MYH15	4.11249
PTGFRN	4.107
LNPEP	4.077
PFKFB2	4.012
SNAP91	4.00896
AMPD3	3.99044
ADAMTS12	3.984
IRX5	3.93172
TNC	3.898
COL1A1	3.835
ZFP42	3.77636
ARHGAP20	3.771
NR4A2	3.70015
CATSPER4	3.69772
TENM1	3.679
ESR1	3.663
PTGES	3.64587
KLHL31	3.595
KLHL31	3.595
NCEH1	3.595
IL13RA2	3.589
AK4	3.567
TRIL	3.556
UGGT1	3.55
HSPA6	3.53919
TBC1D8B	3.538
ADGRL4	3.533
MACC1	3.612
S100A2	3.35
IGDCC4	3.465
PVR	3.44743
KIF21B	3.432
TMEM229B	3.341
SLC39A9	3.333
ARID5B	3.31665
ENPEP	3.293
RASD1	3.29276
SLC39A10	3.27
OLFML2A	3.19618
ADAMTS16	3.182
BAIAP2L2	3.16708
DBT	3.164
KCTD7	3.15756
SOST	3.149
DIP2B	3.148
PFKFB3	3.14123
COLQ	3.12987
COL1A1	3.12649
MAP3K1	3.097
NOCT	3.08493
DNAJC16	3.063
SULF1	3.063
SEMA3C	3.03027
ADPRH	3.01
ADAM12	3
CIART	2.97739
COL6A6	2.972
SEL1L	2.929
PIKFYVE	2.926
PROX1	2.91601
ACLY	2.911
EPB41L1	2.911
CPZ	2.903
ITGA11	2.902
MAN2A1	2.898
PLEKHF1	2.88693
ERCC4	2.873
RNF213	2.865
NEU3	2.861
BTG2	2.85403
ABCC9	2.849
SERPINB5	2.846
BTG2	2.83456
TNFSF10	2.83092
RELB	2.83059
HIPK1	2.815
C20ORF194	2.813
FNDC3B	2.807
COL27A1	2.804
PRKAR2A	2.791
COL21A1	2.779
PDGFRA	2.779
CLEC4A	2.76571
DDR2	2.765
HIF3A	2.76354
PDPR	2.761
MASP1	2.758
CPD	2.726
COL5A1	2.715
RALGAPB	2.652
IREB2	2.651
SNX13	2.65
LURAP1L	2.62807
NPAS2	2.619
ELOVL5	2.616
TBC1D2B	2.61
DUSP1	2.59864
SLC35E2B	2.597
SDS	2.59255
SLC4A4	2.592
KCNS3	2.59
LRRN1	2.5873
MANBA	2.58003
ZNF827	2.57524
FASN	2.564
ATRNL1	2.557
ABLIM1	2.549
HLTF	2.534
GNS	2.513
NOTCH2	2.499
MS4A8	2.47968
RNASE12	2.47839
TMEM212	2.46778
PDP2	2.466
LGI1	2.46577
CUBN	2.44815
LOC101120934	2.44677
ADAM12	2.428
CCDC69	2.428
ARSB	2.427
IFIT2	2.42507
SYNPO	2.42052
CMPK2	2.41469
ATP10A	2.39102
SLCO2B1	2.385
PRELP	2.381
PER1	2.37814
PLSCR4	2.37499
DPP8	2.37
SLC16A6	2.36332
TAGAP	2.33898
SLC6A1	2.32285
BATF2	2.31511
TANC1	2.313
IGSF1	2.31024
NNT	2.309
BTG1	2.3
SCN4A	2.3
SOCS3	2.3
XIRP1	2.3
TGM2	2.299
PLAUR	2.29421
RPS6KL1	2.29045
RASGEF1B	2.2869
EHHADH	2.28
CHI3L1	2.27
SNTB1	2.27
CDKN1A	2.2679
CDKN1A	2.2679
B4GALNT3	2.2623
NIPSNAP1	2.252
BCAM	2.25052
MMP2	2.226
CDON	2.216
COL6A3	2.21
GADL1	2.21
RTP3	2.20508
LCN2	2.20067
GPX1	2.2
GADL1	2.2
SLC25A16	2.2
SOCS3	2.2
SYNJ2	2.2
JUNB	2.19726
CMTR2	2.19338
TCN1	2.19046
SEC23A	2.186
KCNK1	2.18413
PLEKHA6	2.17869
ACP2	2.175
LY86	2.16594
MAPK4	2.1611
NR4A1	2.16093
ADCY6	2.15565
ACSL1	2.147
CHAD	2.14139
SULF1	2.12663
TET1	2.12188
BMPER	2.12154
PTGES	2.11914
LGALS1	2.107
ZC2HC1A	2.1065
THBS1	2.10441
TECRL	2.08924
CSF1	2.08761
LCN2	2.045
DNAI1	2.03984
BTC	2.0297
NAV2	2.02585
P2RY13	2.01179
ENPP2	2.00911
HDAC9	2.0083
EHD4	2.00327
CSRP3	2
HERC5	1.99073
AQP3	1.99025
TSPYL5	1.96726
LZTS1	1.95769
MAN2A2	1.949
FKBP10	1.947
TRIB1	1.94503
DLG2	1.94386
LARP1	1.941
QKI	1.935
SLC6A9	1.93419
SLC25A25	1.93037
PIEZO1	1.91911
ADAP1	1.91383
LRRC20	1.91062
IGDCC4	1.90803
KCNH2	1.90129
CYP1A1	1.9
DHCR7	1.88924
EPHX2	1.88403
EXD2	1.87567
ADM	1.86225
AK4	1.86057
FAM120A	1.858
RBM20	1.84
S100A4	1.84
FREM2	1.82671
SLC29A1	1.8239
NOTCH2	1.82287
KLHL21	1.81808
VCL	1.812
ST3GAL2	1.80165
ABCG1	1.79993
NRCAM	1.79805
EVC2	1.79428
PLEKHH3	1.79075
IRAK2	1.78547
ACSS2	1.782
NCEH1	1.76799
HEY1	1.76354
PFKFB2	1.75891
ANKEF1	1.75848
GPC3	1.7575
BLNK	1.75422
IFI35	1.7486
TENM4	1.74421
PLPP7	1.72494
S1PR1	1.72233
ERAP1	1.71281
MAFF	1.71047
GJA1	1.70974
CYP2D6	1.7
DLX5	1.7
MAFF	1.7
NMRK2	1.69959
RGS12	1.68856
CEMIP2	1.68476
WNK3	1.6756
OSGIN1	1.67032
TDRD7	1.66988
EML1	1.65986
TRPM3	1.65059
FNIP1	1.63959
CDH11	1.6367
TNFRSF21	1.63055
ACTN1	1.6295
BVES	1.62795
ATXN7	1.61656
PLXNB1	1.59485
GRIP2	1.5919
PLOD1	1.59122
TET2	1.57751
SIX2	1.57144
TAF4B	1.56579
FAM78A	1.56386
NRK	1.56241
RC3H1	1.55851
XPO4	1.55664
TBC1D9	1.55495
SLC41A3	1.55482
PPP2R2B	1.54868
CBLC	1.546
CCDC88C	1.54
GADL1	1.54
REV3L	1.53927
SIDT1	1.53805
CSRP1	1.52911
ESR1	1.52185
CUX2	1.5217
GSE1	1.52137
KLHDC8B	1.51555
PLXNB1	1.51539
BCL6	1.51397
ARHGAP18	1.51364
SRF	1.50904
KLF2	1.50779
ARRDC4	1.5063
ASB18	1.5032
CTNNAL1	1.5
GDF11	1.5
HK2	1.5
PLCL2	1.5
FHL3	1.49557
SCN2B	1.48489
SIX4	1.48253
CD34	1.47968
GSDMD	1.47175
LCOR	1.46825
TMC8	1.46242
TMEM201	1.44569
KLF15	1.44324
PLXNC1	1.43218
CHI3L1	1.42604
PLCD1	1.41579
PLCB1	1.41
SMYD2	1.41
NLRP3	1.4066
AFG1L	1.4
GADL1	1.4
MYF6	1.4
PKM	1.4
SDS	1.4
TSPAN15	1.39673
EGLN3	1.39052
LRIG1	1.38255
FAM135A	1.37932
FHL2	1.37816
TRIM23	1.37774
HIVEP3	1.37701
CELSR2	1.37488
KATNB1	1.37456
FERMT3	1.3686
PLCD3	1.36252
PRR12	1.35943
LRRC58	1.3594
UBR1	1.35208
FES	1.34428
SAMHD1	1.33779
TCAF1	1.33454
SLC28A1	1.32678
PCP4L1	1.31855
DBNDD2	1.31503
DOCK4	1.31179
CPEB3	1.3109
HSPG2	1.31053
DGAT2	1.3
GOT1	1.3
PGC−1α	1.3
SDS	1.3
Wnt11	1.3
SLC7A10	1.29952
RFX7	1.29937
IREB2	1.29806
AEN	1.28745
ARHGAP23	1.28511
TSPO	1.28251
TMEM106C	1.28045
RREB1	1.27664
NRP2	1.27455
NCF1	1.27293
TNRC18	1.27046
NPR1	1.26484
TMEM131	1.26467
SLC44A1	1.24982
LRRK1	1.24586
VCL	1.24552
DUSP7	1.24309
CHST11	1.24231
ATP1A2	1.23866
FMNL1	1.23232
VNN2	1.22342
TINAGL1	1.22248
EPB41L4A	1.2209
CGNL1	1.22024
NRROS	1.21911
ANKRD27	1.21822
ABCC1	1.21571
NR1D2	1.21548
CD1D	1.21249
VLDLR	1.21154
GPSM3	1.20887
MYNN	1.20569
ABCG4	1.2
DNAJC27	1.20011
AKR1B1	1.2
GK	1.2
GLUT4	1.2
HEBP2	1.2
LMOD2	1.2
MYH6	1.2
PGK1	1.2
PLEKHA2	1.19781
MAP4K1	1.1938
LAT2	1.18841
ABCA6	1.18597
PNRC1	1.18457
LIMA1	1.17985
SYNC	1.17863
KDM4B	1.17314
ZBTB10	1.17256
RASGRP3	1.17059
SSPN	1.17018
ITGA6	1.17009
HOXD8	1.17
CTNNAL1	1.17
DAB2IP	1.16127
AXL	1.15973
MALT1	1.15885
GPX3	1.1574
LMOD2	1.15324
HSD17B4	1.15298
TMEM245	1.15212
MYADM	1.14934
PCNX1	1.14612
TRIM7	1.14523
SINHCAF	1.14429
SGMS1	1.14068
YAP1	1.13567
MVD	1.13513
ABCC9	1.13488
ZBTB11	1.13394
EVI2B	1.12991
DAG1	1.12818
LRRK2	1.12757
ZBTB4	1.12507
FILIP1L	1.12212
PLXNA4	1.11593
EPN2	1.10932
MAN1C1	1.10732
SRC	1.10067
AFG1L	1.1
CAMK2A	1.1
CDH15	1.1
DGAT2	1.1
DHDH	1.1
GDF11	1.1
LDLR	1.1
MRPS36	1.1
MYLK3	1.1
SYNJ2	1.1
TPI1	1.1
TPI1	1.1
FAM189A2	1.09859
ALPL	1.09549
TRIM24	1.07544
SPTB	1.07473
DPP8	1.06967
TMCC1	1.06509
ERBB2	1.06424
TEAD1	1.06346
DDAH2	1.05517
ZNF366	1.05429
FUCA2	1.04866
LRP5	1.04306
NCOA3	1.04156
PXN	1.04094
PARP6	1.03781
SERPINB1	1.03601
LMNA	1.03138
MSH6	1.02854
GORASP1	1.0267
OTUD4	1.02397
IL6ST	1.02061
QTRT2	1.01657
LGALS3	1.00304
ACSF3	1
ACSF3	1
DHDH	1
GPCPD1	1
ITGB6	1
LDLR	1
SEC23A	0.995593
SMTN	0.990598
DOCK8	0.988349
TMC6	0.982913
NUMA1	0.97008
PLEKHO1	0.964283
GRN	0.953935
PAPSS1	0.946596
CCDC24	0.943597
PPT1	0.937075
BIN2	0.933731
PRCP	0.926774
WDFY4	0.926624
NDRG1	0.922766
ZUP1	0.900937
CITED2	0.9
ACOT6	0.897615
SACS	0.894454
C5	0.892192
MPEG1	0.876507
CCDC138	0.874131
CAST	0.868653
CAPN1	0.86328
CCND3	0.858245
EPB41L4B	0.853394
SKIL	0.847883
FUCA1	0.845425
CAPN5	0.831076
SCPEP1	0.830249
SCN5A	0.818564
CD82	0.816407
PGM2	0.806288
TF	0.794537
PM20D1	0.782262
SLC2A4	0.78
DHRS12	0.78
ESR1	0.773307
CTSZ	0.74
LYRM1	0.74
SMARCA5	0.729669
IKBKB	0.706701
FOXP1	0.7
SMOC1	0.695633
CHD8	0.660946
SPP1	0.652698
CAMK2B	0.652698
WDR43	0.631468
ARPC5	0.625959
PDIA5	0.619479
SRSF7	0.60935
FARP1	0.597482
DHRS12	0.593
TRIM13	0.593
DNAL1	0.589
CROT	0.586076
GC	0.583552
PDRG1	0.564
AR	-0.59204
PHKG1	-0.59204
LOC101121811	-0.65468
HCLS1	-0.672166
SMYD2	-0.68171
DVL1	-0.68171
S100A4	-0.7
HEYL	-0.7
NFATC1	-0.713375
HEYL	-0.734427
DNMT3A	-0.779947
ACSL3	-0.8
PPP3CB	-0.8
CCDC88C	-0.80235
MMAB	-0.80235
IVD	-0.837704
DLAT	-0.853924
HR	-0.866516
LOC101106131	-0.88374
GPX1	-0.9
SETD3	-0.9
SETD3	-0.9
AR	-0.93553
FOXJ2	-0.949903
LLPH	-0.963083
RANBP1	-0.981715
FHOD3	-1
HK2	-1
GPX1	-1
GPX1	-1
STAC3	-1
ACSL3	-1
ND2	-1
ME2	-1.00127
SLC27A1	-1.00935
HEYL	-1.01334
MAFF	-1.01334
CHI3L1	-1.05112
SLC2A4	-1.05112
MGARP	-1.06072
CRY2	-1.09831
NFIX	-1.09952
PLIN1	-1.1
JARID2	-1.10671
PET100	-1.12266
CREB3L1	-1.12634
AHCYL2	-1.16735
ACVRL1	-1.179
SCIN	-1.179
PADI2	-1.18328
FNDC5	-1.18328
NDUFAB1	-1.19164
BCL9L	-1.2
DISP1	-1.20516
BCL9L	-1.22261
PKP4	-1.2279
OAT	-1.23828
MYL12B	-1.24062
HEG1	-1.26186
CASQ2	-1.3
HLF	-1.3
OMYHCS	-1.3
DHRS7B	-1.32201
NOL3	-1.34543
CD4	-1.37487
CD4	-1.37487
GNPTAB	-1.38715
CASQ1	-1.4
CDKN2C	-1.4363
MYL2	-1.45567
KCNMA1	-1.46
HSPB8	-1.4644
MYLK3	-1.49774
BCL9L	-1.5
CDH15	-1.5
PPP3CB	-1.5
FHOD3	-1.5
MYH6	-1.5
MYL2	-1.5
MYLK3	-1.5
PLA2G7	-1.52748
PLEKHM1	-1.53374
RPUSD2	-1.53389
EEF1D	-1.554
SPARC	-1.57198
PSPH	-1.57534
RPL18A	-1.589
KIAA1161	-1.6
STK17A	-1.62586
GPX1	-1.64163
TREM2	-1.64163
ADRB2	-1.67
ITGB3	-1.67037
TGM1	-1.69968
PDLIM1	-1.7
RBM20	-1.7
GSTA1	-1.7
TMCO3	-1.72184
DKK1	-1.72323
PC	-1.72323
MRC2	-1.74577
PLCB1	-1.75575
CTSZ	-1.75575
CAVIN3	-1.795
SCUBE2	-1.79545
MYOD1	-1.8
CMC1	-1.807
PLEKHO1	-1.812
SNTB1	-1.83206
CA2	-1.83206
ACKR1	-1.84
PPP1R3B	-1.85643
RAD54L	-1.867
CPT2	-1.87143
FZD9	-1.88396
ITGA7	-1.9
IFRD1	-1.90696
RARRES2	-1.923
SERTAD1	-1.982
RXRG	-2
ATF3	-2.026
CDKL2	-2.02901
ADIRF	-2.044
ADIPOQ	-2.08389
TMTC1	-2.09115
FGFR3	-2.1
PREX1	-2.14169
FOXP2	-2.14529
RNF115	-2.14766
PHKG1	-2.1788
ABAT	-2.1788
CBR3	-2.237
MFAP4	-2.239
MYOZ2	-2.29
VEGFC	-2.31867
ANGPT4	-2.319
GPC3	-2.402
ABTB2	-2.40613
GADL1	-2.43908
MYBL2	-2.496
MYH8	-2.5293
MSR1	-2.58704
PC	-2.6
DLG2	-2.6
MYOG	-2.6
MYL2	-2.79
ITIH4	-2.813
MYL6B	-2.9
RUNX1	-3.03146
S100A2	-3.077
ARID5A	-3.089
JUNB	-3.092
TEKT2	-3.125
MMAB	-3.17
MMP9	-3.17
MMP9	-3.211
CTSZ	-3.211
TMEM86A	-3.214
DKK2	-3.21759
TYROBP	-3.248
XDH	-3.27046
SCUBE2	-3.33
S100A4	-3.35
SCIN	-3.374
CAPG	-3.374
SHCBP1L	-3.387
MYL6	-3.41
EYA1	-3.49
LGALS12	-3.50554
PDLIM1	-3.528
LIPA	-3.528
SCIN	-3.612
EPHB6	-3.702
DKK1	-3.924
TREM2	-3.924
SNCG	-4.021
ATP6V1C2	-4.02768
RASL11A	-4.079
SPP1	-4.412
GPNMB	-4.412
SOCS3	-4.51058
SPP1	-4.788
RASD2	-4.96109
ELOVL6	-5.41583
ALAS2	-5.51845
DUOXA2	-5.773
NME9	-6.599
ASB15	-8.9371
POU6F2	-8.9371
BCOR	-9.3561
MAP3K15	-9.3561
GNAL	-9.70135
SETBP1	-9.70135
RAPGEF2	-9.74793
SLC25A31	-9.74793
ABAT	–inf-
ABCB5	–inf-
ADIPOQ	–inf-
CA2	–inf-
CAMK2B	–inf-
DCST1	–inf-
DHRS12	–inf-
DLG2	–inf-
FNDC5	–inf-
HOXC10	–inf-
LIPN	–inf-
PLCL2	–inf-
RBM20	–inf-
TEX11	–inf-
TRIM13	–inf-
ABCB5	–inf-
ACSL4	–inf-
ACTA2	–inf-
ACTC1	–inf-
ADAM15	–inf-
ADAM19	–inf-
ADCY4	–inf-
AFF1	–inf-
AGRN	–inf-
ALLC	–inf-
AMER1	–inf-
AMOT	–inf-
ARHGAP25	–inf-
ARHGAP31	–inf-
ARHGEF16	–inf-
ARPC1B	–inf-
ATG16L2	–inf-
B3GALT5	–inf-
BCL2L15	–inf-
C5AR1	–inf-
C6	–inf-
CALML4	–inf-
CAPG	–inf-
CBL	–inf-
CCDC198	–inf-
CCDC88C	–inf-
CCN1	–inf-
CD93	–inf-
CDA	–inf-
CDCP1	–inf-
CHL1	–inf-
CHN1	–inf-
CHST10	–inf-
CKAP4	–inf-
CLIC1	–inf-
CLSTN1	–inf-
CLSTN3	–inf-
CNN2	–inf-
COL26A1	–inf-
CPT1C	–inf-
CSF3R	–inf-
CSRNP1	–inf-
CTNNAL1	–inf-
DCST1	–inf-
DEGS2	–inf-
DEPDC7	–inf-
DLG2	–inf-
DSTN	–inf-
DYSF	–inf-
EFCAB6	–inf-
ELL2	–inf-
EPSTI1	–inf-
ERMP1	–inf-
F11	–inf-
FAM118A	–inf-
FGD3	–inf-
FGFR3	–inf-
FREM3	–inf-
FRY	–inf-
GALNT10	–inf-
GPCPD1	–inf-
GPM6A	–inf-
GPNMB	–inf-
GSTM3	–inf-
HABP4	–inf-
HIF1A	–inf-
HK3	–inf-
HOXC10	–inf-
HOXD8	–inf-
IL10RA	–inf-
INPP5D	–inf-
IQGAP1	–inf-
ITGA3	–inf-
ITM2C	–inf-
JADE2	–inf-
KCNT2	–inf-
KIAA1549L	–inf-
KRT15	–inf-
KRT8	–inf-
LDHA	–inf-
LIPA	–inf-
MANSC1	–inf-
MDGA1	–inf-
MECP2	–inf-
MICAL2	–inf-
MILR1	–inf-
MMP9	–inf-
MSR1	–inf-
MYO6	–inf-
MYOF	–inf-
NFKB2	–inf-
NID2	–inf-
NIPAL3	–inf-
NMI	–inf-
NUGGC	–inf-
OLR1	–inf-
PADI2	–inf-
PDLIM1	–inf-
PDPN	–inf-
PIK3R5	–inf-
PKDCC	–inf-
PKM	–inf-
PLAC8	–inf-
PLCL2	–inf-
PLSCR1	–inf-
PLXND1	–inf-
PMEPA1	–inf-
PON2	–inf-
PPP1R14D	–inf-
PPP1R9A	–inf-
PPP3CA	–inf-
PRICKLE3	–inf-
PRKCD	–inf-
PTPRU	–inf-
PTX3	–inf-
QSOX1	–inf-
REEP1	–inf-
RGS19	–inf-
RHOC	–inf-
RIN2	–inf-
RNASEL	–inf-
RNF125	–inf-
RNF213	–inf-
RREB1	–inf-
S100A4	–inf-
SALL1	–inf-
SCAMP5	–inf-
SCIN	–inf-
SCNN1B	–inf-
SELL	–inf-
SGK1	–inf-
SHANK2	–inf-
SHROOM1	–inf-
SIGLEC1	–inf-
SIM1	–inf-
SIPA1L2	–inf-
SLC15A3	–inf-
SLC22A14	–inf-
SLC22A16	–inf-
SLC26A11	–inf-
SLC2A6	–inf-
SLC38A2	–inf-
SLC39A14	–inf-
SLIT3	–inf-
SMOC2	–inf-
SMYD2	–inf-
SPNS3	–inf-
SRGN	–inf-
TEX11	–inf-
TINAG	–inf-
TLE3	–inf-
TMEM176B	–inf-
TMEM37	–inf-
TMPRSS2	–inf-
TNC	–inf-
TNK1	–inf-
TREM2	–inf-
TRIB2	–inf-
TRIM13	–inf-
TRIM36	–inf-
TSPAN5	–inf-
TTC39A	–inf-
TTYH3	–inf-
TVP23A	–inf-
UGGT2	–inf-
UPP1	–inf-
VCL	–inf-
VWF	–inf-
WDR4	–inf-
WSB1	–inf-
ZC3HAV1L	–inf-
–inf-; ratio containing null in lower part

## Sheet: Table S8
Table S8. Jackknife sensitivity analysis results for the DEGs associated with the gain main effect.
Gene1,2	Original P-value	Jackknife 1 P-value3	Jackknife 2 P-value	Jackknife 3 P-value	Jackknife 4 P-value	Jackknife 5 P-value
ETNK2	0.000121009	0.0660385	0.000286716	0.0143815	0.000138742	0.000170028
PDXK	0.000121009	0.000134925	0.000459641	0.0143815	0.0493257	0.000221352
SLC16A7	0.000149195	0.000176115	0.000381127	0.147033	0.000158375	0.00957095
ALB	0.00200028	0.00693873	0.000459641	0.418957	0.0083239	0.000550589
ST3GAL3	0.00482878	0.00342538	0.014495	0.382588	0.00231195	0.00841375
LSP1	0.00910487	0.0874532	0.0276761	0.0143815	0.0759019	0.00460473
ROS1	0.00910487	0.0242798	0.0340455	0.0143815	0.11669	0.00653332
PIGQ	0.00910487	0.0879154	0.0378886	0.0159733	0.028275	0.00677319
EGR3	0.015189	0.0100007	0.014495	0.346547	0.0422074	0.00957095
LOC515676	0.0172187	0.0537993	0.0396469	0.140837	0.0169055	0.00957095
DNAH11	0.0172187	0.0589701	0.271164	0.0200725	0.028275	0.00957095
OXT	0.0172187	0.0223478	0.0606015	0.0294373	0.028275	0.123778
SLC3A2	0.0182164	0.0223478	0.0568319	0.0424648	0.144245	0.00997169
H19	0.0182164	0.0223478	0.0340455	0.135371	0.0770622	0.010944
SLCO4A1	0.0182164	0.0223478	0.014495	0.0717944	0.0759019	0.0861593
STARD10	0.0198712	0.0223478	0.481945	0.0209152	0.0359822	0.0252204
ISOC2	0.0231545	0.0223478	0.762825	0.0356494	0.028275	0.00997169
UQCRQ	0.0231545	0.0223478	0.0347895	0.0475415	0.425146	0.00997169
MOB3B	0.0231545	0.0169127	0.0276761	0.0424648	0.684278	0.00997169
BCL2	0.0231545	0.405578	0.0315743	0.0366788	0.028275	0.0203802
LOC101902159	0.0231545	0.0721921	0.014495	0.383036	0.0208834	0.0226142
LOC100297647	0.0245051	0.397889	0.0276761	0.0419963	0.0352583	0.0220364
METRNL	0.0246586	0.0223478	0.0340455	0.250712	0.0484843	0.0463997
PAGR1	0.0252774	0.0223478	0.0691066	0.244411	0.0484843	0.0226142
RNASEH2B	0.0262261	0.0235255	0.014495	0.598086	0.0484843	0.0212302
LOC101903692	0.0281834	0.101677	0.0295913	0.171233	0.0708461	0.00997169
ZC3H12A	0.0293606	0.0223478	0.059516	0.0215878	0.272713	0.0851607
ZNF775	0.0293606	0.0448288	0.156377	0.0846251	0.028275	0.0925842
FAIM2	0.0363575	0.0223478	0.0501961	0.342	0.0759019	0.0262707
LIMS2	0.0366047	0.0415351	0.138525	0.0579431	0.159032	0.0302644
NAT8L	0.0366047	0.0521376	0.09758	0.0579431	0.123253	0.0375907
C17H12orf34	0.0373867	0.0223478	0.0691066	0.235952	0.0493257	0.0945556
ACTC1	0.0373867	0.109278	0.0390802	0.0717944	0.0403778	0.170969
TMEM8A	0.0373867	0.0239541	0.168696	0.0717944	0.0352583	0.266613
PTX3	0.0378966	0.0223478	0.0276761	0.119238	0.261354	0.0803532
NPR3	0.0385629	0.0235255	0.38319	0.135371	0.0723098	0.0182804
RALGDS	0.0385629	0.0223478	0.0639391	0.0366788	0.751317	0.0319646
GADD45B	0.0402403	0.0235255	0.0350483	0.35326	0.15681	0.0203802
C3H1orf110	0.0404831	0.199178	0.0276761	0.128038	0.0352583	0.104263
LOC539805	0.0437164	0.0490477	0.262583	0.233711	0.0422074	0.0252204
LOC101906684	0.0437164	0.245678	0.131475	0.11462	0.0352583	0.0292706
FAM173A	0.0437164	0.213407	0.20417	0.0356494	0.0493257	0.044939
LOC787122	0.043722	0.0281096	0.0340455	0.0874511	0.301711	0.102152
CNTFR	0.045018	0.0295575	0.29238	0.261487	0.0356377	0.044939
PKNOX2	0.0452014	0.0396746	0.0396469	0.445478	0.0708461	0.0375907
MGST3	0.0452014	0.0223478	0.138497	0.0619393	0.386272	0.0491034
PITX3	0.0460943	0.0239541	0.43598	0.0926427	0.119814	0.029128
NDUFA6	0.0460943	0.038328	0.0378886	0.0926427	0.433583	0.0460586
C10H15orf57	0.0460943	0.33587	0.0691066	0.0366788	0.0736082	0.0553172
MANEAL	0.0460943	0.0779004	0.0315743	0.0926427	0.068412	0.278252
LOC101903873	0.0463992	0.0235255	0.135995	0.470979	0.0486952	0.044939
C5H12orf5	0.0477438	0.0239541	0.0378886	0.0629523	0.878149	0.044939
IFT140	0.0477438	0.0281096	0.148234	0.419316	0.039637	0.0634931
BTBD11	0.0477438	0.0396746	0.135995	0.0926427	0.0493257	0.257643
LOC513111	0.0483918	0.0648895	0.163558	0.261928	0.0486952	0.0421653
SNTA1	0.0483918	0.201984	0.164575	0.0793161	0.0497949	0.0504985
MLLT11	0.0496334	0.19225	0.0340455	0.360018	0.0484843	0.0319646
TNFAIP8L2	0.0496334	0.05087	0.946291	0.0464923	0.039637	0.0406037
GPD1	0.0496334	0.02528	0.156377	0.640221	0.0433404	0.0421653
FAM132B	0.0496334	0.0239541	0.0691066	0.265176	0.220022	0.044939
MYOZ2	0.0496334	0.0281096	0.0899432	0.546252	0.0486952	0.0561848
APRT	0.0523136	0.0479809	0.474894	0.0579431	0.109089	0.0572594
MON1A	0.0528988	0.151701	0.214668	0.0717944	0.0759019	0.0553428
TNK2	0.0540516	0.0295575	0.281616	0.26565	0.0759019	0.0405984
C3H1orf192	0.0549095	0.0285417	0.0392144	0.562289	0.115951	0.044939
NR1H3	0.0549095	0.0479809	0.314505	0.181472	0.0493746	0.0757848
TMEM98	0.0554924	0.0281096	0.165567	0.38935	0.0433404	0.0993548
ZNF584	0.0555161	0.0305789	0.356061	0.233711	0.0486952	0.0803532
TNNC1	0.0555161	0.0266724	0.162548	0.305788	0.0694287	0.0945556
OSBP2	0.0565498	0.0626273	0.0396469	0.0717944	0.759481	0.0415999
ITGA7	0.057192	0.0281096	0.0882845	0.820424	0.0484843	0.0553428
MFSD4	0.0585969	0.0281096	0.208445	0.0926427	0.12609	0.170969
ULBP11	0.0585969	0.206379	0.0764477	0.0596465	0.0627541	0.244969
EGR1	0.0590865	0.115627	0.713072	0.0864692	0.0433404	0.044939
LOC788175	0.0590865	0.146694	0.195338	0.209466	0.0577516	0.044939
KCNH2	0.0590865	0.200225	0.270061	0.0717944	0.0916328	0.044939
PGP	0.0590865	0.0486587	0.156377	0.0926427	0.4123	0.0460586
DBI	0.0590865	0.0368867	0.0390802	0.111578	0.800186	0.0537054
PTOV1	0.0590865	0.0791547	0.322088	0.189675	0.0484843	0.0760094
ZNF18	0.0590865	0.0419415	0.208445	0.273355	0.0570227	0.0925842
TIPARP	0.0590865	0.0317024	0.0691066	0.292711	0.14808	0.0945556
TNNI1	0.0590865	0.038328	0.233613	0.165424	0.0822557	0.129795
RPL3L	0.0590865	0.0589701	0.223762	0.100684	0.0770622	0.152415
TYRP1	0.0590865	0.0501964	0.193173	0.177701	0.057123	0.154451
LDLRAD4	0.0610844	0.0521376	0.124387	0.102443	0.444444	0.044939
PAX8	0.0610844	0.0335897	0.990027	0.0793161	0.0484843	0.046592
AGTRAP	0.0610844	0.0313617	0.208445	0.457706	0.068412	0.0578061
GABPB2	0.0610844	0.0319934	0.121003	0.436149	0.0923834	0.0702004
ELL2	0.0610844	0.035085	0.0501961	0.295706	0.22301	0.0925842
C7H19orf24	0.0610844	0.141096	0.38063	0.0892941	0.0484843	0.114808
BCAM	0.0613799	0.0335897	0.202152	0.390874	0.0650695	0.0906169
ARG2	0.0613799	0.164712	0.171605	0.123387	0.0708461	0.0945556
C8H9orf41	0.0630397	0.05087	0.0670029	0.16637	0.410665	0.0553428
HCN2	0.0630397	0.0782973	0.351104	0.0619393	0.0822557	0.166645
LOC781533	0.0633076	0.101677	0.342184	0.171233	0.0770622	0.044939
NDUFS8	0.0633076	0.0319934	0.287136	0.0926427	0.264089	0.0941445
UBE2B	0.0634949	0.699952	0.0537728	0.16637	0.0484843	0.0469903
FAM57B	0.0634949	0.040043	0.31062	0.456622	0.0486952	0.0652985
AGPAT6	0.0634949	0.0501964	0.281616	0.261487	0.0519868	0.123141
OAT	0.0634949	0.0509826	0.0670029	0.111578	0.344492	0.145594
STRN4	0.0634949	0.0947401	0.208445	0.0996855	0.0801912	0.152415
CLCNKA	0.0634949	0.0509826	0.165567	0.289166	0.0486952	0.166978
PSMB8	0.0645677	0.0509826	0.255203	0.0852031	0.298169	0.0836658
C11H9orf116	0.0666082	0.178689	0.29238	0.169408	0.0486952	0.0702004
CHN1	0.0684978	0.0490477	0.0606015	0.349336	0.302524	0.0463997
GLRX5	0.0684978	0.051872	0.0848666	0.0954134	0.494128	0.0933108
FRAS1-2	0.0691467	0.181955	0.0848666	0.0917669	0.378475	0.0469903
LOC512486	0.069694	0.0501964	0.156787	0.11462	0.438697	0.0652985
HES6	0.0706569	0.0419415	0.124943	0.20737	0.378535	0.0652985
ZBTB42	0.0706569	0.114809	0.270061	0.140099	0.0579325	0.152415
BOLA-3	0.0708297	0.873382	0.0937709	0.0741161	0.0486952	0.0816821
LOC506454	0.0708297	0.0522005	0.270061	0.147033	0.197589	0.0836658
CEBPD	0.0708297	0.04496	0.172622	0.305788	0.123771	0.0861593
ARMCX6	0.0708297	0.0448288	0.0556344	0.387837	0.0736082	0.279583
CDK8	0.0721648	0.0689628	0.124943	0.0926427	0.720223	0.0525123
BTG2	0.0721648	0.0490477	0.233613	0.402715	0.068412	0.0925842
LIN7B	0.0721648	0.178689	0.394085	0.0864692	0.0708461	0.118802
VAC14	0.0721648	0.111187	0.294302	0.0717944	0.109089	0.177056
HPDL	0.0721648	0.0862933	0.0936101	0.102443	0.127949	0.311843
SHISA3	0.072372	0.186089	0.270061	0.217488	0.0650695	0.0578061
LOC101903290	0.0727587	0.0507709	0.0958181	0.711262	0.0916328	0.0578061
LOC505099	0.0727587	0.0501964	0.949603	0.0926427	0.0656921	0.0594778
ID2	0.0727587	0.0448288	0.202152	0.601467	0.0667084	0.0816821
ZNF358	0.0727587	0.0789516	0.342177	0.111578	0.117466	0.13393
C15H11orf49	0.0727587	0.0479809	0.362593	0.212056	0.0770622	0.144497
DTX2	0.0727587	0.0443978	0.243461	0.0743477	0.367595	0.147576
SMARCB1	0.0742304	0.0589701	0.501157	0.135371	0.0743439	0.144097
ENHO	0.0742304	0.0448288	0.690547	0.0926427	0.0759019	0.164688
SPR	0.0749079	0.140676	0.174319	0.3113	0.0759019	0.0652985
LUC7L2	0.0749079	0.0698564	0.0725813	0.536229	0.0994456	0.0861593
COX5B	0.0749079	0.0509826	0.223762	0.137118	0.295803	0.0925842
TRAM2	0.0749079	0.0428136	0.135995	0.404318	0.0710054	0.234599
METTL7B	0.0762476	0.0448288	0.202152	0.592521	0.0770622	0.0760094
MARCH3	0.0799398	0.0996243	0.0691066	0.147968	0.343768	0.128961
NDUFA3	0.0799398	0.0501964	0.324519	0.0743477	0.344492	0.137943
GTF2IRD1	0.0799398	0.133494	0.135995	0.0926427	0.223028	0.1656
LDHB	0.0835336	0.0479809	0.135995	0.886866	0.057123	0.0993548
CIDEA	0.0835336	0.0522005	0.233613	0.221997	0.100799	0.191688
TNFSF10	0.0856004	0.0744479	0.0936101	0.188935	0.574958	0.0578061
PXMP2	0.0856004	0.05087	0.174319	0.729798	0.0708461	0.0835837
NDUFA13	0.0856004	0.0509826	0.385252	0.20737	0.159032	0.0836658
PKN1	0.0856004	0.215189	0.357508	0.0926427	0.0822557	0.122895
PARP6	0.0856004	0.313389	0.156377	0.0926427	0.125709	0.129795
SORCS2	0.0857438	0.0629463	0.149754	0.123387	0.213715	0.270357
PDLIM1	0.0860188	0.0754414	0.171605	0.25394	0.0736807	0.26267
KIF5B	0.0875964	0.0479809	0.0843097	0.0996855	0.996378	0.0618742
MYPOP	0.0875964	0.209265	0.314505	0.0926427	0.0807799	0.152415
GSTM2	0.0875964	0.0744479	0.243461	0.233711	0.0785848	0.212988
CCL2	0.0875964	0.0507709	0.401223	0.169408	0.0783953	0.24898
BST2	0.0875964	0.0698564	0.462141	0.0917669	0.0759019	0.350267
HYI	0.0876842	0.0490477	0.203062	0.261487	0.158617	0.166311
CST6	0.0878235	0.0486587	0.632793	0.169408	0.150748	0.0803532
NPPC	0.0878235	0.0486587	0.0841786	0.144659	0.847651	0.0936742
CFLAR	0.0878235	0.0501964	0.38319	0.189237	0.159032	0.128961
LOC613464	0.0878235	0.0501964	0.29238	0.096097	0.0708461	0.627007
INHBA	0.0880053	0.0501964	0.348604	0.529891	0.0916328	0.0572594
WFDC1	0.0880053	0.0589701	0.156377	0.963803	0.0650695	0.0578061
LTF	0.0880053	0.0791547	0.20417	0.773654	0.0650695	0.0652985
DPYSL3	0.0880053	0.0862933	0.7197	0.122772	0.117466	0.0774251
FOS	0.0880053	0.05087	0.681056	0.289166	0.0736807	0.0803532
DPM2	0.0880053	0.0537993	0.271932	0.675513	0.0650695	0.0821936
RTDR1	0.0880053	0.137556	0.767454	0.0926427	0.0743439	0.0925842
TMEM160	0.0880053	0.0791547	0.620132	0.147968	0.0981287	0.0925842
PRKCZ	0.0880053	0.16715	0.409599	0.16637	0.0736807	0.123141
FAM195A	0.0880053	0.0542838	0.435416	0.0926427	0.315207	0.128961
WDR24	0.0880053	0.101677	0.355551	0.233711	0.0768524	0.134166
METTL21C	0.0880053	0.0509826	0.884597	0.111649	0.0736807	0.144443
TLE2	0.0880053	0.126979	0.212117	0.0926427	0.271578	0.149412
LOC101904117	0.0880053	0.0598423	0.31392	0.339339	0.0708461	0.153291
MAP3K10	0.0880053	0.146694	0.348604	0.125289	0.0822557	0.166645
ZNF414	0.0880053	0.252695	0.263271	0.0926427	0.0708461	0.256215
ZNF579	0.0880053	0.0757622	0.62646	0.0926427	0.0710054	0.264126
ANKRD13B	0.0880053	0.0978341	0.314505	0.0926427	0.0822557	0.391588
LOC101906112	0.0904385	0.0586586	0.168791	0.123387	0.575503	0.11602
NDUFB7	0.0904385	0.0507709	0.472486	0.165309	0.209575	0.118274
PRSS33	0.0906519	0.0848559	0.808224	0.147033	0.0694287	0.102424
PLAGL1	0.0923023	0.0522005	0.114158	0.496856	0.272013	0.0760094
P4HA2	0.0925562	0.213794	0.09878	0.472665	0.0736807	0.0925842
DEDD2	0.0925562	0.05087	0.276955	0.147033	0.331961	0.148358
OTUD1	0.0941939	0.05087	0.771369	0.147968	0.0916328	0.136135
NBL1	0.0953419	0.325753	0.491855	0.112526	0.0736082	0.0851607
MYO5B	0.0953419	0.0791547	0.149754	0.552906	0.122681	0.0935791
LOC617476	0.0953419	0.0662616	0.271164	0.477632	0.0785848	0.11602
ZNF543	0.0954292	0.0509826	0.0848666	0.998531	0.0759019	0.0662865
INSIG1	0.0965597	0.114187	0.364131	0.271825	0.0783953	0.118274
SRM	0.0965597	0.0662616	0.652685	0.11462	0.0920336	0.220904
ZCCHC12	0.0965597	0.192779	0.1347	0.171233	0.0759019	0.361561
COX8B	0.0969464	0.244522	0.31062	0.197218	0.0916328	0.0925842
LOC782525	0.0969464	0.0848559	0.835297	0.0926427	0.0987656	0.128961
CUEDC2	0.0969464	0.120092	0.505207	0.191721	0.0770622	0.134166
EIF2C2	0.0969464	0.246538	0.20417	0.205881	0.0916328	0.139062
C7H19orf60	0.0969464	0.0626273	0.427542	0.346547	0.0743439	0.147576
TMCO4	0.0969464	0.319481	0.20417	0.169408	0.0759019	0.149412
FRRS1	0.0969464	0.146786	0.0936101	0.376031	0.0920336	0.182252
ADAM15	0.0969464	0.0848559	0.399769	0.140099	0.1395	0.21244
C7H19orf80	0.0969464	0.112212	0.168696	0.177565	0.133729	0.273942
ZFPM1	0.0969464	0.101677	0.477914	0.123387	0.0708461	0.320872
TRIM25	0.0973049	0.557	0.0963551	0.245876	0.0848167	0.0803532
DLK1	0.0975171	0.0791547	0.132285	0.768805	0.123253	0.0803532
LOC785567	0.0975171	0.192779	0.178003	0.250712	0.179964	0.0836658
PNMAL1	0.0975171	0.0848559	0.886336	0.11827	0.0991925	0.0861593
SH3BP2	0.0975171	0.0687464	0.421336	0.250712	0.123771	0.136135
PPP1R3E	0.0975171	0.206852	0.164575	0.0926427	0.166778	0.274283
IL17RA	0.0981797	0.0651504	0.269037	0.832266	0.074226	0.0749457
MARCH9	0.0981797	0.155313	0.402979	0.265234	0.0736807	0.116245
SMDT1	0.0984682	0.0537993	0.379405	0.0926427	0.694335	0.0836658
LOC101904159	0.0984682	0.0961381	0.582855	0.250712	0.0783953	0.105492
CSRNP3	0.0984682	0.0589701	0.148234	0.147968	0.614808	0.149412
ARID5B	0.0984682	0.0732149	0.178003	0.235952	0.117466	0.361561
LRRC66	0.0987766	0.0893054	0.132285	0.589889	0.179964	0.0836658
KCNC4	0.0987766	0.201257	0.285817	0.129623	0.224649	0.0941445
SHBG	0.0987766	0.0869	0.379972	0.346547	0.079862	0.130185
SLC39A13	0.101017	0.0780368	0.38063	0.418957	0.0822557	0.105129
LOC101907641	0.102063	0.0848559	0.395005	0.506208	0.0743439	0.0871252
TSSK1B	0.102063	0.139943	0.156377	0.448867	0.123253	0.102159
FAM134A	0.102063	0.506386	0.243461	0.11462	0.0736082	0.163786
CLDN5	0.102338	0.0944194	0.409599	0.147033	0.0759019	0.380609
OAS1Z	0.10265	0.0888999	0.264571	0.127998	0.608994	0.0816821
SHISA4	0.10265	0.187539	0.646598	0.11462	0.0770622	0.147353
RANGRF	0.103272	0.121089	0.29238	0.25452	0.213153	0.0925842
NDUFA11	0.103272	0.0598423	0.427542	0.165309	0.284551	0.141377
TRMT2A	0.103272	0.183648	0.513537	0.096097	0.0994456	0.194095
KLF15	0.103881	0.0587466	0.271217	0.328636	0.123771	0.220904
CNTF	0.105309	0.0598423	0.369562	0.580925	0.0981287	0.0861593
IFIH1	0.105309	0.183648	0.376005	0.117279	0.264089	0.0945556
ARFRP1	0.105309	0.347848	0.38319	0.127998	0.0832585	0.11602
CNPPD1	0.105309	0.112212	0.312304	0.375899	0.0981287	0.118274
GATSL3	0.105309	0.203079	0.58179	0.123387	0.0759019	0.1661
ARRDC1	0.105309	0.0871254	0.426461	0.24952	0.0736807	0.259562
TEX30	0.105773	0.23756	0.135995	0.271622	0.208757	0.0945556
ARSI	0.10754	0.0944194	0.227874	0.737295	0.0981287	0.0776051
SERTAD1	0.10754	0.101677	0.376655	0.349494	0.114375	0.102152
LRRC14B	0.10754	0.0721921	0.208445	0.360948	0.23188	0.128961
PTDSS2	0.10754	0.0798778	0.424289	0.250712	0.158445	0.144497
FADD	0.10754	0.206852	0.495802	0.137118	0.0976821	0.149412
MBOAT7	0.10754	0.109057	0.356539	0.331665	0.0822557	0.154213
TNNT1	0.10754	0.0586586	0.333746	0.377388	0.0910523	0.231014
HMOX2	0.107713	0.0782973	0.358679	0.22421	0.158617	0.214148
COASY	0.108244	0.0662912	0.357874	0.287766	0.0822557	0.28164
TEX22	0.10912	0.10078	0.243461	0.189237	0.0920336	0.474131
LOC101904315	0.109174	0.406997	0.20417	0.123387	0.158617	0.13393
GAS2	0.109174	0.109057	0.287071	0.346547	0.0830344	0.203153
PIP4K2A	0.10942	0.475715	0.151036	0.169408	0.105161	0.152415
LOC101904864	0.109724	0.347848	0.20417	0.165309	0.0999497	0.177056
FRMD4A	0.11023	0.880508	0.152949	0.11462	0.109089	0.0929652
LRRC39	0.11023	0.0791547	0.138497	0.998531	0.0770622	0.0945556
NME4	0.110702	0.07182	0.528311	0.147033	0.100322	0.363319
CD248	0.111601	0.0721921	0.132285	0.305788	0.366268	0.176358
LOC101908080	0.112857	0.0944194	0.155445	0.350405	0.392324	0.0911709
LOC101906910	0.112857	0.101677	0.11645	0.431031	0.293075	0.128961
FAM213B	0.112857	0.153443	0.65144	0.11462	0.123253	0.16065
LOC101906696	0.112857	0.152424	0.270061	0.111578	0.102368	0.510637
PMP22	0.113222	0.0721921	0.176747	0.390874	0.290559	0.132062
CHI3L1	0.116105	0.448953	0.156787	0.111578	0.0822557	0.366625
SLC2A3	0.116534	0.0818012	0.157044	0.815406	0.0822557	0.163786
DMWD	0.117041	0.112506	0.450275	0.123387	0.144646	0.2972
GDPD5	0.117041	0.0662616	0.20417	0.437428	0.0770622	0.39354
SF3B5	0.117518	0.192779	0.828182	0.140837	0.0770622	0.0987915
LOC523963	0.118578	0.27199	0.474894	0.135371	0.0770622	0.196991
FLT3LG	0.119233	0.200225	0.434571	0.123387	0.271578	0.0941445
PSMB10	0.119409	0.331717	0.400191	0.147033	0.0958933	0.147576
GNPTG	0.119409	0.107396	0.223762	0.506208	0.0770622	0.227253
ZNF444	0.120294	0.171561	0.686813	0.147968	0.130777	0.102152
LCAT	0.120383	0.071816	0.228805	0.135371	0.940336	0.091959
MYH11	0.120383	0.205982	0.38456	0.150276	0.198673	0.13393
GPR137	0.120383	0.112212	0.559386	0.22421	0.0981287	0.194258
ISG20L2	0.120383	0.145315	0.159012	0.441685	0.0948023	0.247893
CHKB	0.12115	0.131594	0.525284	0.233711	0.0910523	0.196991
BTBD6	0.12115	0.14108	0.347537	0.123387	0.290559	0.212988
LRRC27	0.12119	0.279754	0.270061	0.220572	0.210902	0.0906169
RET	0.122331	0.0798778	0.279865	0.373954	0.236778	0.129795
LRP3	0.123062	0.0944194	0.670495	0.165309	0.104165	0.248965
KLF16	0.123486	0.19225	0.356061	0.180485	0.1395	0.195275
MTUS2	0.124449	0.112212	0.165567	0.232793	0.267566	0.28164
SPAG8	0.124746	0.183648	0.432533	0.331156	0.0810808	0.128961
SAMD9	0.125712	0.080569	0.465764	0.237839	0.344492	0.0925842
ARF5	0.125712	0.364211	0.513537	0.125289	0.0785848	0.154213
KRT80	0.125712	0.0782445	0.409599	0.464257	0.089523	0.182252
BOP1	0.125712	0.102847	0.574863	0.169454	0.0822557	0.351975
RASA4	0.125712	0.0885864	0.358679	0.231146	0.110714	0.392226
BOLL	0.125712	0.0698564	0.138525	0.245595	0.11669	0.761427
SLC20A1	0.126194	0.121138	0.20417	0.466791	0.213153	0.114808
C13H20orf27	0.127162	0.135174	0.376655	0.277832	0.153292	0.153291
SLC25A39	0.127946	0.146786	0.486424	0.147968	0.208808	0.181123
LRFN3	0.128468	0.112536	0.591819	0.122772	0.0822557	0.459152
LOC101903383	0.128648	0.0773537	0.346856	0.500837	0.140541	0.149412
NEURL2	0.128648	0.141229	0.456195	0.235952	0.143085	0.166978
TICAM1	0.128954	0.0848559	0.223762	0.498409	0.146715	0.197516
SDK2	0.129714	0.286005	0.271164	0.28549	0.0978373	0.149412
HSPA2	0.129881	0.192779	0.910587	0.122772	0.0831806	0.116286
CRYBB1	0.131868	0.0818012	0.555244	0.247168	0.232554	0.139835
ZBTB45	0.131868	0.342093	0.577528	0.125289	0.0822557	0.163786
RADIL	0.131868	0.106536	0.38063	0.283587	0.101761	0.281953
ACTR3B	0.131868	0.0791547	0.311599	0.220572	0.251563	0.295501
HKR1	0.134252	0.128995	0.259278	0.169408	0.626471	0.110016
LOC515697	0.136008	0.102847	0.165567	0.125289	0.922893	0.152087
C7H5orf63	0.136601	0.37265	0.327674	0.125289	0.202094	0.149412
C15H11orf70	0.136601	0.320945	0.185988	0.140837	0.117466	0.409867
MTHFD1L	0.13683	0.365874	0.548609	0.147033	0.100322	0.132062
MKNK2	0.13683	0.448515	0.168696	0.297264	0.114375	0.13393
LOC520016-3	0.137381	0.345908	0.585226	0.123387	0.103352	0.149412
CYBB	0.137536	0.0818012	0.135995	0.939168	0.116306	0.182252
ACOT8	0.137536	0.183648	0.495802	0.170246	0.117466	0.247169
COX4I1	0.138077	0.0791547	0.562944	0.147033	0.344492	0.182252
LOC506831	0.138238	0.0791547	0.989465	0.127998	0.104165	0.143909
LOC101907815	0.138369	0.0871254	0.753865	0.181472	0.109089	0.254061
PWWP2B	0.138483	0.0782973	0.766261	0.123387	0.143536	0.320109
ZNF628	0.138483	0.126867	0.577528	0.128038	0.104165	0.425604
ARHGEF17	0.139851	0.277368	0.20417	0.40055	0.116708	0.13393
NME3	0.139857	0.296552	0.678682	0.140837	0.0853318	0.152415
CIITA	0.139857	0.122385	0.417343	0.22687	0.221843	0.196991
SHARPIN	0.139857	0.187539	0.580226	0.177565	0.0988874	0.234388
MRPL40	0.139857	0.112839	0.648448	0.165424	0.148945	0.241488
BICC1	0.140055	0.112171	0.514481	0.244454	0.197589	0.181092
EEFSEC	0.140055	0.146786	0.766839	0.139031	0.123771	0.203153
RSAD2	0.142603	0.199133	0.444627	0.171233	0.323195	0.0945556
FAM174B	0.142603	0.342261	0.270061	0.217488	0.22301	0.11602
DUSP15	0.142603	0.22528	0.653744	0.147968	0.115582	0.170969
EIF4EBP1	0.142603	0.180759	0.562944	0.165424	0.0981287	0.293556
DHDH	0.14496	0.133273	0.379405	0.510667	0.0916328	0.165079
CASQ2	0.14496	0.155313	0.481945	0.212027	0.220545	0.166311
MAP1LC3A	0.14496	0.0811122	0.479637	0.269795	0.22081	0.212988
CYB5RL	0.14496	0.19225	0.257351	0.292711	0.154648	0.234599
EVA1B	0.145109	0.131594	0.432533	0.135371	0.405449	0.176164
CYC1	0.145109	0.0827953	0.511859	0.233711	0.271578	0.191688
RNPEPL1	0.145109	0.112212	0.630104	0.197218	0.127431	0.264126
TRIM32	0.145109	0.221955	0.329088	0.147968	0.149285	0.350267
SIPA1	0.145735	0.112212	0.624525	0.261487	0.0915648	0.264515
TECR	0.147629	0.183648	0.573211	0.215603	0.104165	0.236382
LOC101905694	0.147629	0.102101	0.263358	0.200696	0.265794	0.423548
LYRM1	0.147629	0.122424	0.150565	0.288648	0.0920336	0.72564
ABRA	0.147986	0.107968	0.563972	0.406922	0.104165	0.154451
CFD	0.148687	0.10078	0.632793	0.567235	0.0923834	0.102152
CDKN2D	0.148687	0.165642	0.20417	0.817548	0.110714	0.127253
PITHD1	0.148687	0.104889	0.38063	0.261264	0.392678	0.13393
PPARD	0.148687	0.101677	0.20417	0.325811	0.502959	0.141377
HPCAL1	0.148687	0.0871254	0.513537	0.504874	0.0966672	0.182252
DNAJC5	0.148687	0.101677	0.345323	0.235952	0.372493	0.194258
REEP1	0.149278	0.167313	0.157044	0.346547	0.306999	0.195275
UQCR10	0.150471	0.0890093	0.456195	0.147033	0.4882	0.197516
PAK6	0.153778	0.146786	0.782616	0.261487	0.117466	0.128961
ARRDC4	0.154659	0.128995	0.164575	0.169408	0.915394	0.147651
THAP7	0.154659	0.228795	0.702069	0.147968	0.0977321	0.234599
LOC101902953	0.155471	0.125263	0.163558	0.698639	0.281012	0.116597
NADSYN1	0.155471	0.101677	0.322219	0.263224	0.422064	0.165079
TIGD5	0.155471	0.249499	0.523233	0.135371	0.184565	0.2252
UBXN1	0.155471	0.0848559	0.606839	0.275771	0.162382	0.236083
MAP2K2	0.155471	0.157218	0.475068	0.245595	0.117466	0.291797
PANX2	0.155742	0.0874532	0.827616	0.27063	0.132658	0.152415
CLEC11A	0.155742	0.107435	0.621981	0.386482	0.0981287	0.191042
FOSL2	0.155742	0.0879154	0.157044	0.29309	0.507725	0.25439
TAF6	0.155742	0.178689	0.347537	0.221997	0.203406	0.276801
CSTB-2	0.155976	0.23756	0.596085	0.247168	0.118878	0.143909
VSTM2L	0.155976	0.168879	0.567538	0.140099	0.344492	0.150762
LLGL2	0.155976	0.0873514	0.481945	0.318422	0.0994456	0.397262
LOC101905404	0.15645	0.185466	0.514481	0.165309	0.121032	0.361783
VASH1	0.156712	0.0893054	0.259278	0.247168	0.2429	0.474389
STUB1	0.157282	0.135174	0.575644	0.33512	0.115673	0.195275
MPV17L2	0.158061	0.172765	0.684315	0.311573	0.104165	0.143678
C4H7orf49	0.158061	0.176295	0.705464	0.147033	0.191108	0.204644
ERCC1	0.158061	0.18226	0.555362	0.147968	0.236623	0.220904
FAM124B	0.158061	0.201257	0.208445	0.29309	0.230338	0.244969
MYH6	0.158061	0.206379	0.370096	0.221997	0.169744	0.26267
PGAM2	0.158219	0.112212	0.712616	0.263272	0.127078	0.208731
BOK	0.158219	0.225458	0.596085	0.147033	0.179964	0.218802
UXT	0.158219	0.128995	0.697488	0.147968	0.155766	0.306428
LOC511937	0.158219	0.126953	0.4212	0.242495	0.101761	0.483075
SIK1	0.158359	0.0912837	0.167863	0.220645	0.970338	0.145594
LOC101905266	0.158359	0.232986	0.325765	0.292711	0.223028	0.147762
LOC407148	0.158359	0.160712	0.753865	0.254845	0.117466	0.152415
AUP1	0.158359	0.298119	0.534856	0.169408	0.102368	0.251306
MUSTN1	0.158359	0.107878	0.742423	0.235952	0.123253	0.253842
CDKN1A	0.158359	0.140244	0.270061	0.251633	0.337897	0.253842
FKBP5	0.158359	0.112212	0.165567	0.445898	0.290795	0.254061
RNASET2	0.158359	0.102305	0.20417	0.756784	0.114365	0.273942
NT5C2	0.158359	0.101677	0.67483	0.172144	0.203747	0.28926
CNN1	0.159028	0.0978341	0.168696	0.147968	0.996378	0.166978
NDUFB11	0.159621	0.0942638	0.670195	0.177565	0.293075	0.218802
FAM207A	0.160871	0.236347	0.623573	0.217488	0.153922	0.149412
NQO2	0.161249	0.166082	0.502009	0.360018	0.0994456	0.2252
STRA13	0.161249	0.101677	0.424759	0.205881	0.353787	0.25439
CCDC8	0.161561	0.260601	0.20417	0.218631	0.291397	0.253701
TPM3	0.162638	0.101677	0.208445	0.619143	0.17954	0.256215
NCLN	0.162989	0.169393	0.562944	0.172307	0.200517	0.264515
CCDC130	0.164433	0.234782	0.551369	0.197218	0.140541	0.237735
SLC46A2	0.164975	0.122385	0.20417	0.233711	0.322327	0.4494
C4H7orf10	0.167412	0.98321	0.17193	0.156083	0.112596	0.153113
MRPS34	0.167449	0.122424	0.712106	0.177701	0.22081	0.234599
LOC100336584	0.167449	0.157218	0.276127	0.373954	0.203368	0.256215
GXYLT2	0.167449	0.34099	0.202152	0.337379	0.112596	0.27471
XKR8	0.167784	0.262245	0.402541	0.363245	0.123253	0.149412
KCNJ2	0.167832	0.101677	0.471161	0.4575	0.213153	0.162319
LRRC14	0.167832	0.102847	0.670495	0.370129	0.141104	0.17087
B3GALNT2	0.167832	0.107878	0.165567	0.355338	0.577678	0.18359
TBKBP1	0.167832	0.222061	0.639193	0.177565	0.179964	0.193289
METTL13	0.167832	0.245053	0.356061	0.348259	0.123253	0.20701
COX6A2	0.167832	0.112212	0.655222	0.250712	0.192695	0.244969
ABHD12	0.167832	0.188827	0.571709	0.261487	0.111858	0.254906
OSGIN1	0.167832	0.156562	0.43598	0.165424	0.321973	0.270357
CCHCR1	0.167832	0.158915	0.694007	0.181472	0.123253	0.318535
LOC788915	0.167832	0.572535	0.165567	0.147968	0.172925	0.346703
VEGFA	0.168447	0.11867	0.58179	0.247168	0.135922	0.362669
PSMB9	0.168941	0.109278	0.48565	0.165424	0.667887	0.149412
LOC101902306	0.168941	0.285915	0.376655	0.349336	0.117466	0.170969
MAMSTR	0.168941	0.176799	0.351084	0.261487	0.191108	0.339101
TAZ	0.169011	0.205987	0.495802	0.147033	0.232056	0.276801
LMBR1L	0.169495	0.101677	0.615919	0.197218	0.455671	0.149412
RAPGEF3	0.169495	0.104921	0.514481	0.578207	0.140541	0.154213
HOXC10	0.169495	0.223258	0.327674	0.430782	0.139646	0.183027
AXIN1	0.169495	0.548681	0.437632	0.172088	0.104165	0.195275
CTDP1	0.169495	0.183648	0.514481	0.267481	0.14646	0.251621
NFIL3	0.169495	0.109057	0.314505	0.169408	0.240219	0.621334
TMED1	0.170077	0.104921	0.565185	0.406796	0.211229	0.156929
PEMT	0.170077	0.14217	0.456195	0.205881	0.264089	0.311843
RPS28	0.170077	0.157218	0.721685	0.169408	0.113977	0.391278
C25H7orf43	0.170791	0.112767	0.588622	0.567235	0.130149	0.136135
USP2	0.170791	0.101677	0.475068	0.205881	0.549537	0.171261
HSPB2	0.170791	0.114809	0.612894	0.459614	0.117466	0.182252
ZNF33B	0.170791	0.112212	0.168696	0.598266	0.127078	0.458258
TST	0.170791	0.101677	0.65144	0.192391	0.144245	0.463521
CPXM2	0.171981	0.232986	0.223161	0.150195	0.468195	0.266377
HMGA1	0.172755	0.177059	0.514481	0.305794	0.141104	0.24745
C2H2orf88	0.172881	0.81916	0.379405	0.169408	0.123253	0.128961
MORN4	0.172881	0.811258	0.202152	0.220572	0.200517	0.136135
PHLDB2	0.172881	0.139944	0.233613	0.302869	0.643337	0.147576
FECH	0.172881	0.236954	0.211131	0.511721	0.216277	0.153113
CHID1	0.172881	0.520502	0.610674	0.147033	0.117466	0.163786
LOC616200	0.172881	0.112212	0.869737	0.150276	0.290795	0.170969
LOC532442	0.172881	0.21201	0.325765	0.189237	0.465337	0.182252
THAP4	0.172881	0.180759	0.695534	0.147799	0.271578	0.204644
HOXD8	0.172881	0.244693	0.20417	0.289166	0.312183	0.229774
TYRO3	0.172881	0.364434	0.465973	0.17219	0.144186	0.24898
ADAL	0.172881	0.112767	0.174319	0.708952	0.209575	0.257643
ZNF703	0.172881	0.112212	0.420676	0.273001	0.301026	0.262023
TBC1D10B	0.172881	0.165642	0.469433	0.348868	0.135922	0.262924
JAG2	0.172881	0.130379	0.62646	0.147968	0.270142	0.306428
FAM101B	0.172881	0.101677	0.244884	0.449159	0.23188	0.35982
LOC100848655	0.172881	0.101677	0.173487	0.147968	0.223458	0.968556
LRRK1	0.173173	0.235076	0.322937	0.221997	0.480745	0.137943
LGALS1	0.174585	0.168956	0.799927	0.197218	0.241821	0.145594
ATP6V1C2	0.174585	0.108852	0.20417	0.302869	0.812815	0.149412
PAFAH1B3	0.174585	0.145315	0.692933	0.433024	0.116306	0.152415
TMEM238	0.174585	0.349674	0.606839	0.177701	0.137838	0.194258
MYL3	0.177035	0.189389	0.409599	0.25394	0.173286	0.350267
CSRP3	0.177035	0.128568	0.346856	0.261487	0.119814	0.657254
CDS1	0.177304	0.104921	0.997249	0.17219	0.115636	0.16065
ARC	0.178	0.1712	0.342184	0.516593	0.188018	0.195275
CA12	0.178848	0.104921	0.984846	0.261487	0.117466	0.134166
XBP1	0.178848	0.128995	0.20417	0.998531	0.127949	0.136135
YPEL1	0.178848	0.112536	0.409599	0.147968	0.826147	0.170969
PALM2	0.178848	0.602458	0.208445	0.23702	0.213715	0.172544
GSTP1	0.178848	0.260775	0.577528	0.160699	0.223028	0.234599
DHRS4	0.178848	0.155313	0.379405	0.247168	0.301659	0.29603
HIGD2A	0.179706	0.163074	0.624525	0.16637	0.292092	0.256215
PCSK4	0.180021	0.18226	0.409599	0.614742	0.130149	0.152415
MFSD3	0.180583	0.236954	0.737777	0.192391	0.188251	0.176998
LOC784451	0.182621	0.145663	0.287994	0.250712	0.677345	0.170969
NDUFB9	0.182621	0.112536	0.442422	0.247168	0.393297	0.251621
LSMEM2	0.183247	0.183788	0.819037	0.169408	0.21154	0.194258
CACNG7	0.183539	0.201971	0.963826	0.165309	0.133939	0.147576
TMEM8C	0.183539	0.163399	0.379972	0.702181	0.141693	0.154213
EXOSC4	0.183539	0.151075	0.809266	0.162367	0.140541	0.364587
AQP3	0.184036	0.171318	0.296219	0.400049	0.271578	0.234599
MYLK2	0.185316	0.114809	0.577528	0.190112	0.643599	0.145594
FOSB	0.185316	0.164712	0.763088	0.373954	0.116306	0.159917
ATP1A1	0.185482	0.171561	0.271217	0.26565	0.35671	0.300887
IFITM3	0.18606	0.146694	0.574863	0.181472	0.22301	0.408788
FREM1	0.188829	0.760829	0.20417	0.205881	0.208757	0.196991
RPL19	0.189641	0.166321	0.715076	0.29169	0.123253	0.256215
TMC4	0.189705	0.274601	0.76132	0.253374	0.120979	0.154213
NDUFS7	0.189705	0.122273	0.648448	0.325811	0.197589	0.249848
HCFC1R1	0.189705	0.128995	0.715071	0.16637	0.146715	0.498392
MT2A	0.190128	0.112212	0.388419	0.753593	0.135922	0.2252
SEC14L1	0.191329	0.112212	0.311599	0.36087	0.606948	0.150196
SLC9A3R2	0.191816	0.132713	0.592015	0.302869	0.324304	0.164688
MANF	0.191816	0.174828	0.537143	0.521477	0.141104	0.165079
PITPNA	0.191816	0.140244	0.271164	0.245595	0.783257	0.186659
DNLZ	0.191816	0.11867	0.769162	0.339026	0.146715	0.231014
CIRBP	0.191816	0.233704	0.287994	0.17219	0.492487	0.256215
UBTD1	0.191816	0.283365	0.583974	0.237839	0.124896	0.264126
ALPK2	0.191816	0.171561	0.212285	0.217488	0.647363	0.273942
LMF2	0.191816	0.112536	0.649537	0.177565	0.294338	0.354899
LUC7L	0.191816	0.137685	0.376655	0.25394	0.290795	0.417692
MYOG	0.191816	0.114809	0.262672	0.209466	0.149354	0.945588
IFI27	0.192111	0.140602	0.756091	0.260596	0.320056	0.141377
IGSF8	0.192261	0.11867	0.887529	0.19938	0.149285	0.301261
NDUFS5	0.193607	0.178689	0.536373	0.333269	0.220536	0.212988
PXDC1	0.193607	0.244693	0.29238	0.231963	0.329928	0.29603
HMG20B-2	0.193871	0.165642	0.322937	0.274886	0.366268	0.285622
HRAS	0.193954	0.139944	0.782616	0.286988	0.198673	0.199547
CACNB3	0.193954	0.114187	0.475068	0.295839	0.275385	0.319684
SHISA2	0.194602	0.22528	0.20417	0.237255	0.666167	0.197516
CTU2	0.194602	0.342093	0.513537	0.271825	0.141321	0.208731
STK36	0.194602	0.178532	0.409599	0.441685	0.162116	0.259922
PLEKHO1	0.195339	0.112212	0.314505	0.356311	0.515302	0.208731
CAMK1D	0.19605	0.494129	0.681056	0.205881	0.122187	0.152415
LOC101904626	0.19605	0.16715	0.351469	0.205881	0.275385	0.507491
IL34	0.196843	0.195972	0.747504	0.177701	0.294338	0.181092
ZNF672	0.196843	0.112212	0.326845	0.784235	0.197589	0.2252
NPDC1	0.196843	0.141229	0.619805	0.168757	0.184565	0.54857
SNX24	0.197417	0.698682	0.20417	0.346361	0.1748	0.149412
MOB2	0.197417	0.139944	0.802703	0.305788	0.144245	0.237234
ARAP1	0.197417	0.220886	0.409599	0.374152	0.12332	0.316531
CDK2AP2	0.197417	0.270572	0.513537	0.220572	0.171063	0.324043
NTS	0.197417	0.192758	0.574863	0.258134	0.162933	0.346703
ASPSCR1	0.197417	0.137397	0.906477	0.177565	0.123253	0.364587
FAM131C	0.197417	0.183788	0.606839	0.209466	0.123253	0.494585
LOC101904097	0.197417	0.133494	0.242476	0.192391	0.503462	0.502667
CLSTN2	0.197815	0.594085	0.31458	0.245128	0.240849	0.149412
GLTSCR2	0.197815	0.574629	0.447026	0.16637	0.133971	0.266613
LOC101902106	0.197815	0.201971	0.530236	0.177565	0.213153	0.439611
MAOB	0.199188	0.642556	0.20417	0.233711	0.344492	0.147651
PGAP2	0.199188	0.185466	0.681056	0.347787	0.131731	0.234599
SPINT2	0.199188	0.139944	0.555244	0.311573	0.136516	0.455591
ABCG1	0.199188	0.165642	0.271932	0.220572	0.213153	0.730888
CCDC17	0.19999	0.250561	0.815421	0.237255	0.189682	0.147762
DCXR-2	0.19999	0.246538	0.629371	0.22421	0.301026	0.154213
PTGES2	0.19999	0.11867	0.474894	0.172088	0.738161	0.229774
CKM	0.19999	0.151302	0.54957	0.345596	0.231033	0.253947
DSC2	0.19999	0.132317	0.579804	0.271622	0.128232	0.51871
HENMT1	0.200936	0.16753	0.20417	0.3422	0.392678	0.350804
ASNS	0.201265	0.219435	0.420676	0.26565	0.221408	0.324771
PLIN5	0.201282	0.294261	0.682734	0.217488	0.216351	0.177056
UBA52	0.201609	0.137397	0.786596	0.268085	0.141301	0.324771
NFKBIA	0.202404	0.120549	0.351469	0.73908	0.297644	0.149412
GRASP	0.202474	0.201984	0.555244	0.232793	0.272713	0.263507
TBL3	0.202661	0.141096	0.881002	0.170246	0.137838	0.418292
FAM212A	0.203241	0.262346	0.526087	0.192391	0.364645	0.194258
LOC100847890	0.20342	0.402328	0.420676	0.233711	0.314565	0.149412
TMEM127	0.20342	0.183788	0.271217	0.28508	0.431947	0.276801
P4HTM	0.203486	0.158915	0.748914	0.223232	0.147015	0.407863
LOC533921	0.204363	0.165642	0.255203	0.371952	0.135922	0.649568
DNAJB5	0.20505	0.134548	0.263358	0.668042	0.3403	0.191688
NDUFA7	0.20505	0.126979	0.505814	0.217488	0.614502	0.224155
SELO	0.20505	0.145034	0.868515	0.20737	0.213153	0.264126
RPS19BP1	0.205858	0.157218	0.786596	0.29169	0.270326	0.152415
CPT1A	0.205858	0.205156	0.233613	0.608023	0.335737	0.152415
ARL2	0.205858	0.146694	0.648448	0.419416	0.151327	0.254061
SLC22A3	0.206822	0.185466	0.762353	0.238105	0.323195	0.149412
WWOX	0.206822	0.34903	0.579804	0.261487	0.218323	0.155706
IFRD1	0.206822	0.205595	0.495802	0.271089	0.324304	0.2185
SHB	0.206822	0.450857	0.263358	0.256142	0.192695	0.358905
KIAA0284	0.206822	0.256268	0.525284	0.197218	0.193649	0.417365
NCKAP5L	0.207753	0.12812	0.462141	0.373954	0.159032	0.469945
KLHDC8B	0.207995	0.265641	0.62646	0.297121	0.213715	0.163786
PPP2R2C	0.207995	0.206325	0.416791	0.340722	0.359302	0.166645
WDR34	0.208481	0.167313	0.845566	0.29169	0.162235	0.213646
TRAM1L1	0.20918	0.410055	0.236496	0.292711	0.132032	0.460387
BCL2L1	0.209264	0.135174	0.409381	0.552688	0.344492	0.155461
DNAH11	0.209264	0.177326	0.775894	0.209466	0.35342	0.166363
KIAA1644	0.209357	0.147395	0.884597	0.412682	0.131372	0.152415
DYNC1I1	0.209357	0.168956	0.314552	0.464183	0.352682	0.220904
SGSM1	0.209357	0.395816	0.395037	0.217488	0.288593	0.234599
MCAT	0.209357	0.242002	0.734598	0.192391	0.202085	0.274723
ZNF324	0.209357	0.139944	0.742423	0.335443	0.144245	0.311843
TPRG1L	0.211704	0.27199	0.702287	0.258134	0.159032	0.236382
IDO1	0.212148	0.227445	0.243461	0.252595	0.50872	0.291797
UROD	0.212155	0.303186	0.544269	0.277468	0.213715	0.216897
HHATL	0.212155	0.132016	0.630703	0.445898	0.213153	0.234599
LOC781423	0.212155	0.142106	0.502813	0.332081	0.304422	0.27471
CC2D1B	0.212155	0.320945	0.269945	0.363245	0.22081	0.276801
LOC101904478	0.212905	0.274601	0.307195	0.3113	0.340885	0.245595
MED12	0.212905	0.17462	0.271217	0.247168	0.708003	0.256215
NDUFA8	0.212905	0.16715	0.502713	0.269691	0.352609	0.269311
CHCHD10	0.212905	0.18641	0.788884	0.197218	0.19099	0.342231
CTIF	0.212905	0.245678	0.461974	0.177565	0.332013	0.350677
KCNG2	0.212905	0.187539	0.671286	0.176031	0.137611	0.562422
C21H15orf38	0.21417	0.594085	0.59187	0.192435	0.183882	0.163786
ATF3	0.21417	0.178689	0.624525	0.277832	0.244325	0.27471
PPP1R15A	0.214201	0.22279	0.342184	0.43138	0.152787	0.394655
KLC2	0.21447	0.347792	0.624525	0.185232	0.191019	0.282241
RGAG4	0.215702	0.179907	0.358679	0.327048	0.502881	0.208872
LOC100847802	0.215702	0.146786	0.456195	0.4594	0.272713	0.251383
LRRN2	0.215702	0.16715	0.472919	0.538761	0.172925	0.268904
TCEB2	0.215702	0.126953	0.757431	0.270335	0.243207	0.28926
MRPS2	0.215702	0.192779	0.775625	0.25394	0.159032	0.291797
UCHL1	0.215702	0.168879	0.711439	0.265176	0.209575	0.320872
DDT	0.215702	0.131594	0.782616	0.197218	0.200517	0.474389
PKP4	0.216261	0.262346	0.324519	0.273001	0.480678	0.201139
PSMC4	0.216261	0.340345	0.431412	0.419104	0.135922	0.236083
RAB4B	0.216261	0.216488	0.751941	0.314849	0.145831	0.236083
PARP3	0.216261	0.151075	0.223762	0.599098	0.344492	0.266951
ADIG	0.216261	0.146694	0.845125	0.250712	0.154648	0.361783
CDK5RAP3	0.216261	0.132317	0.624525	0.311573	0.162933	0.467675
FBXL15	0.218355	0.213794	0.787266	0.219049	0.213715	0.256215
NDUFB2	0.218973	0.165642	0.555362	0.244976	0.508933	0.220904
TP53I13	0.218973	0.52469	0.526087	0.233711	0.159032	0.234191
IL11RA	0.218973	0.183788	0.491855	0.504993	0.200517	0.244969
RFNG	0.218973	0.4673	0.624525	0.217488	0.147015	0.247893
LOC101907575	0.218973	0.14108	0.832346	0.333269	0.144245	0.276801
CLPP	0.218973	0.223879	0.762353	0.245595	0.141104	0.322468
SARDH	0.218973	0.200225	0.679926	0.192391	0.249915	0.363319
ATP5I	0.219181	0.236347	0.647274	0.265176	0.261663	0.2252
MAPKAPK2	0.219543	0.350657	0.533438	0.250712	0.154648	0.321755
MYH15	0.220829	0.165642	0.243461	0.729891	0.154648	0.430146
DDOST	0.220829	0.16753	0.539205	0.218238	0.294338	0.464247
P4HA3	0.221353	0.148897	0.262672	0.426189	0.665101	0.195275
MAP2K3	0.221353	0.135048	0.560471	0.464257	0.289635	0.2252
CDC42EP3	0.221353	0.146478	0.376655	0.445478	0.38717	0.244969
BLVRB	0.221353	0.155313	0.615919	0.245097	0.431303	0.251621
TNFSF18	0.221353	0.141096	0.502813	0.60358	0.191019	0.259562
SPATS2	0.221353	0.183648	0.270908	0.418957	0.21154	0.507491
LOC101903988	0.221353	0.451084	0.293082	0.194914	0.188484	0.525759
LOC101904288	0.222025	0.137397	0.263358	0.846596	0.315207	0.204644
EPM2AIP1	0.222025	0.373023	0.263271	0.399146	0.270326	0.234388
PPARGC1A	0.222025	0.244522	0.351104	0.336601	0.344492	0.253701
ZNHIT2	0.222025	0.243972	0.839933	0.183417	0.214291	0.253842
KRTCAP2	0.222025	0.193999	0.663835	0.348868	0.190941	0.256215
TNIP2	0.223301	0.185901	0.804006	0.420086	0.170725	0.160819
TNNI2	0.223301	0.150344	0.851209	0.261487	0.289635	0.212988
ENTPD6	0.223301	0.155313	0.495802	0.233711	0.646892	0.234599
PLK3	0.223301	0.201261	0.38063	0.247168	0.582598	0.244969
RPS26	0.223301	0.164828	0.612894	0.220572	0.469053	0.25439
MPZL3	0.223301	0.163074	0.270061	0.370179	0.558391	0.264126
AMIGO2	0.223301	0.183788	0.585226	0.473949	0.148266	0.27034
IFI44L	0.223301	0.366867	0.309162	0.221997	0.393192	0.27471
CAV3	0.223301	0.155313	0.828512	0.32294	0.158617	0.276801
GSTM1-2	0.223301	0.236954	0.251765	0.658347	0.165153	0.320872
ZNF580	0.223301	0.163074	0.832092	0.189237	0.250877	0.348678
ATPIF1	0.223959	0.139943	0.427542	0.217488	0.95346	0.170969
SAMD12	0.223959	0.538677	0.312304	0.248881	0.36517	0.173362
SERGEF	0.223959	0.14108	0.868467	0.22421	0.169525	0.425604
THRSP	0.223959	0.14108	0.485959	0.353787	0.179964	0.533135
C19H17orf49	0.225873	0.265234	0.696087	0.261487	0.198673	0.259562
TBCEL	0.225913	0.157218	0.361746	0.884754	0.209575	0.208731
ANAPC2-2	0.225913	0.157748	0.864327	0.22687	0.301026	0.239533
EMC9	0.225913	0.17656	0.963586	0.233711	0.147015	0.255436
NTSR2	0.225913	0.331717	0.539205	0.250712	0.154648	0.392226
NAV1	0.225913	0.165642	0.353967	0.468683	0.146715	0.55319
PMAIP1	0.226611	0.16715	0.330184	0.22421	0.987616	0.164688
SMOX	0.226611	0.139944	0.571709	0.66897	0.228224	0.183027
GLIS3	0.226611	0.398343	0.409599	0.220572	0.415433	0.18359
LOC783461	0.226611	0.157204	0.742423	0.468683	0.183882	0.2252
SCN3B	0.226611	0.186613	0.29238	0.55335	0.271578	0.30235
ATP5G1	0.226611	0.168345	0.535387	0.27063	0.373344	0.306428
FLAD1	0.226887	0.213794	0.670495	0.220572	0.2441	0.361783
RCC1	0.228187	0.343394	0.379405	0.315516	0.299828	0.236083
HAGHL	0.228187	0.262346	0.612894	0.209466	0.292954	0.2972
MYL9	0.229039	0.146786	0.394085	0.253374	0.894244	0.182252
CLASRP	0.229039	0.305811	0.357874	0.197218	0.260073	0.528149
PLBD1	0.229054	0.174454	0.3118	0.217488	0.323195	0.728135
ARMC12	0.229111	0.161744	0.376655	0.355976	0.707448	0.164688
NDUFV2	0.229111	0.181996	0.263358	0.261487	0.980414	0.166978
ABTB2	0.229111	0.438102	0.347799	0.349336	0.231033	0.234599
LOC782054	0.229111	0.627813	0.558997	0.220645	0.154648	0.236083
FZD2	0.229111	0.140676	0.351469	0.888293	0.209575	0.253842
LOC785386	0.229111	0.200225	0.828182	0.316223	0.152286	0.25439
LHX6	0.229111	0.141229	0.295682	0.89092	0.220022	0.269311
MCHR1	0.229111	0.171561	0.757272	0.345596	0.179964	0.291797
TSSK2	0.229111	0.161168	0.642102	0.25872	0.33879	0.320872
NISCH	0.229289	0.323759	0.409599	0.461609	0.179964	0.247893
CCDC117	0.229434	0.155313	0.273124	0.884073	0.270326	0.234599
HSPH1	0.229438	0.158599	0.532223	0.337083	0.442018	0.227253
NDUFS6	0.229743	0.195972	0.574863	0.22687	0.652588	0.166978
ATP5J2	0.229743	0.183648	0.455907	0.217488	0.71	0.248965
HS3ST5	0.229743	0.158915	0.38319	0.734466	0.213715	0.259562
CHMP4C	0.229743	0.141229	0.262583	0.464257	0.290795	0.522662
VASN	0.230197	0.308304	0.356061	0.218631	0.677345	0.191688
LOC101903038	0.230197	0.21317	0.457109	0.218631	0.70687	0.203153
C1H21orf2	0.230197	0.141229	0.84347	0.402789	0.169525	0.251621
EMP1	0.23035	0.181996	0.312027	0.317329	0.720019	0.233824
DGCR6	0.23035	0.181955	0.786596	0.233711	0.271578	0.295013
SEPW1	0.231979	0.157748	0.813769	0.197218	0.528901	0.183027
IYD	0.231979	0.213794	0.259278	0.274765	0.763552	0.251621
CFB	0.231979	0.185466	0.271217	0.898934	0.21154	0.253842
MARCH2	0.231979	0.246538	0.837469	0.25728	0.176531	0.25439
ANAPC15	0.231979	0.224456	0.717638	0.373134	0.149285	0.259922
LOC528802	0.231979	0.146786	0.38063	0.277832	0.694668	0.267315
LOC101906052	0.231979	0.146694	0.243461	0.197908	0.996378	0.27471
LOC100848343	0.231979	0.14825	0.905691	0.245595	0.193933	0.350267
ANGPTL4	0.231979	0.171561	0.505207	0.27063	0.213153	0.587401
GALNTL2	0.234068	0.493946	0.259278	0.394746	0.306239	0.190128
THEM6	0.234274	0.236954	0.663835	0.228945	0.244735	0.363319
TMUB1	0.235566	0.260601	0.807865	0.209464	0.213715	0.286166
CSDC2	0.236217	0.157218	0.663835	0.208659	0.393914	0.377319
GEM	0.236431	0.181997	0.629806	0.25728	0.454282	0.236382
LOC101905956	0.236852	0.180759	0.984846	0.271825	0.159032	0.176164
LOC101904510	0.236852	0.488814	0.347799	0.481044	0.179964	0.201696
DAXX	0.236852	0.200225	0.354366	0.774119	0.183347	0.267081
MRI1	0.236852	0.264354	0.670495	0.316223	0.188251	0.27471
DGCR8	0.236852	0.236677	0.354366	0.232793	0.565487	0.319613
ESPN	0.236852	0.185108	0.322937	0.516942	0.249915	0.406185
C3H1orf162	0.236852	0.155313	0.263358	0.360948	0.213715	0.789982
LOC100848163	0.237297	0.387422	0.357874	0.360018	0.231033	0.264515
LOC511229	0.237297	0.340345	0.370096	0.250712	0.348178	0.318535
KIAA0415	0.237297	0.177326	0.788263	0.325811	0.159032	0.362032
SEP4	0.237297	0.201261	0.312304	0.302297	0.27015	0.599742
LOC101903832	0.237694	0.171561	0.500283	0.327048	0.323195	0.382765
TMEM61	0.237694	0.151075	0.356061	0.579355	0.241821	0.41645
IBA57	0.237694	0.183788	0.574863	0.232793	0.294338	0.477552
BAIAP3	0.237747	0.195972	0.799927	0.217488	0.408098	0.203153
LOC101905937	0.237747	0.365762	0.357508	0.20737	0.573467	0.237366
CLEC14A	0.237747	0.540319	0.356061	0.217488	0.370595	0.241488
FAM229B	0.237747	0.186613	0.663835	0.26565	0.382657	0.251318
LDHD	0.237747	0.218891	0.642305	0.406293	0.197589	0.264126
FAM3A	0.237747	0.18247	0.612894	0.209466	0.552149	0.264762
NACC1	0.237747	0.433173	0.534212	0.233711	0.240849	0.270357
C8G	0.237747	0.262245	0.788263	0.250712	0.154648	0.34431
RPL36	0.237747	0.192779	0.837993	0.218631	0.21975	0.36701
LOC100847554	0.237747	0.342093	0.409599	0.27063	0.22301	0.413427
UCP2	0.238021	0.150344	0.745951	0.328636	0.370489	0.212988
ATP5G2	0.238021	0.164712	0.664227	0.348868	0.22301	0.369659
SUCLA2	0.238653	0.188978	0.325765	0.496856	0.510676	0.194258
SPAG6	0.238834	0.610111	0.348971	0.331665	0.260073	0.182252
BREH1	0.238834	0.146694	0.346856	0.995493	0.200517	0.2252
ABLIM1	0.238834	0.180759	0.673016	0.425402	0.231498	0.254061
VARS	0.238834	0.229795	0.695534	0.311573	0.213153	0.29686
BCL3	0.238834	0.195137	0.502582	0.270335	0.378475	0.35905
ABCA2	0.238834	0.300868	0.580326	0.205881	0.229755	0.449323
PTPN3	0.238834	0.187539	0.54957	0.311573	0.200517	0.507491
RPS6KA6	0.239079	0.238549	0.801197	0.231589	0.213153	0.323281
STXBP2	0.239817	0.223258	0.886317	0.227338	0.238944	0.249848
YIF1B	0.24052	0.185466	0.881002	0.327396	0.179964	0.25439
SPICE1	0.240783	0.175101	0.309905	0.958657	0.213153	0.247893
LOC101903649	0.240783	0.152989	0.347684	0.95119	0.20623	0.256215
MED16	0.240783	0.178689	0.434571	0.473949	0.259254	0.366162
COQ2	0.240852	0.298119	0.351469	0.531376	0.302524	0.194258
MIEN1	0.241658	0.209265	0.715071	0.25872	0.412273	0.204644
LOC101907909	0.241658	0.212758	0.379972	0.858468	0.204186	0.20701
TMEM259	0.241658	0.336423	0.558997	0.221997	0.290795	0.3286
LARGE	0.241658	0.273426	0.357514	0.448867	0.23562	0.331865
BAP1	0.241658	0.505097	0.438921	0.220572	0.23929	0.341505
LOC787548	0.241658	0.286539	0.782616	0.209466	0.197589	0.364507
OTOG	0.241862	0.274601	0.647274	0.245097	0.213715	0.406982
ZFPL1	0.241979	0.51436	0.624609	0.205881	0.21128	0.272226
TECPR2	0.241979	0.199901	0.409599	0.397341	0.209575	0.497262
NTRK1	0.241979	0.257555	0.357874	0.329303	0.209575	0.553789
GATM	0.243025	0.157218	0.29238	0.473533	0.784037	0.181092
TEAD3	0.243025	0.212395	0.436936	0.522031	0.319797	0.229774
GSK3A	0.243025	0.523219	0.546588	0.249964	0.20137	0.272272
HMBS	0.243025	0.233704	0.435134	0.288648	0.422064	0.295013
NDUFS3	0.243025	0.187539	0.627551	0.250712	0.392678	0.311843
SMPD2	0.243025	0.176295	0.724005	0.28508	0.263138	0.375237
TESK1	0.243025	0.178689	0.619805	0.305788	0.234612	0.458635
LMOD2	0.243649	0.178689	0.883314	0.277832	0.302524	0.212988
PVALB	0.243649	0.370172	0.769162	0.25394	0.200517	0.236382
TNFAIP3	0.243649	0.213187	0.342184	0.233711	0.88551	0.241488
RNF187	0.243649	0.246538	0.690547	0.348868	0.22081	0.255436
PPAPDC3	0.243649	0.495805	0.711009	0.219049	0.162044	0.271982
HSD17B8	0.243649	0.155313	0.653744	0.288648	0.419094	0.27471
TRAPPC9	0.243649	0.176295	0.742423	0.283587	0.329928	0.276801
LOC101906678	0.243649	0.19533	0.265433	0.250712	0.869738	0.311843
MRPL41	0.243649	0.270999	0.888809	0.217488	0.162843	0.318535
UQCR11	0.243649	0.16715	0.749137	0.217488	0.376505	0.363319
ST6GALNAC4	0.243649	0.183788	0.788582	0.261487	0.223028	0.391455
RHOG	0.243649	0.177326	0.685123	0.376137	0.188251	0.406982
SCD	0.243649	0.164712	0.555362	0.270124	0.232513	0.619537
FADS3	0.24391	0.178689	0.574863	0.361203	0.385346	0.254061
SSH3	0.244254	0.286539	0.596085	0.426189	0.171063	0.266196
LOC615157	0.245325	0.293305	0.384123	0.261487	0.543768	0.253947
TMEM184A	0.245325	0.157218	0.979116	0.238105	0.210902	0.27034
EIF3F	0.245325	0.177326	0.752492	0.273355	0.272713	0.360244
HDAC7	0.245719	0.192779	0.358679	0.273355	0.917712	0.182252
TNNC2	0.248481	0.308777	0.792696	0.26565	0.241298	0.218802
SPP1	0.248481	0.38151	0.585226	0.311573	0.224417	0.251306
MVB12A	0.248481	0.236347	0.868467	0.210216	0.304886	0.25335
BLCAP	0.248481	0.19225	0.558997	0.22421	0.493906	0.362327
PPM1F	0.248906	0.264354	0.701262	0.371952	0.204739	0.254061
HIST1H1E	0.248906	0.178532	0.280367	0.998531	0.181986	0.268904
DHRS7B	0.249388	0.169464	0.799321	0.407817	0.213715	0.264126
FBXL14	0.251791	0.195972	0.279041	0.355025	0.230338	0.728774
GNG5	0.252479	0.35697	0.558997	0.261487	0.301711	0.27034
LOC100847501	0.252748	0.213187	0.345323	0.337083	0.290559	0.561581
MYLPF	0.252753	0.181969	0.788263	0.26565	0.372674	0.253842
PIEZO1	0.252869	0.228997	0.560471	0.232888	0.679008	0.218802
LOC101902377	0.252869	0.194389	0.70292	0.239989	0.542839	0.2252
PATZ1	0.252869	0.264354	0.379972	0.239989	0.445298	0.421371
ESRRG	0.253744	0.599742	0.351469	0.42539	0.191108	0.243409
LOC537017	0.253744	0.180759	0.778576	0.390874	0.257988	0.25298
GRINA	0.253744	0.163399	0.788263	0.371034	0.271578	0.259922
LOC787057	0.253744	0.209265	0.333746	0.78025	0.209575	0.335072
NPHP3	0.253744	0.273891	0.606562	0.348868	0.209575	0.34431
SLC22A18	0.253744	0.192779	0.734973	0.336601	0.198673	0.408319
GEMIN8	0.253744	0.209265	0.683705	0.336601	0.171063	0.456312
WBP1	0.254792	0.317895	0.664384	0.328636	0.231498	0.251621
TPGS1	0.254792	0.200511	0.894931	0.221997	0.223028	0.361783
RASD1	0.254815	0.168879	0.670495	0.296105	0.372493	0.322468
SLC27A4	0.255611	0.201984	0.534856	0.263272	0.21975	0.629999
GPX3	0.255831	0.213794	0.59187	0.438338	0.213153	0.346703
DCAF15	0.257247	0.22528	0.702698	0.247168	0.41506	0.256215
ADRA2C	0.257502	0.242002	0.580125	0.457507	0.323195	0.194258
MNF1	0.257502	0.183648	0.799927	0.285694	0.213153	0.424288
PYCRL	0.257901	0.45996	0.734598	0.220572	0.231033	0.254061
SYCP3	0.259691	0.187539	0.376655	0.537257	0.482917	0.226212
PDLIM7	0.259691	0.17462	0.868889	0.253374	0.387246	0.243409
RNASEH2C	0.259691	0.262346	0.792788	0.272841	0.241821	0.270357
C25H16orf13	0.259691	0.168425	0.886317	0.221997	0.324304	0.329166
DLG3	0.259691	0.164712	0.361746	0.43653	0.353517	0.473407
MYL2	0.259691	0.169393	0.577528	0.449159	0.204891	0.474389
NR2F6	0.260298	0.201984	0.757272	0.231963	0.399621	0.28164
TMEM97	0.26077	0.56389	0.31392	0.399309	0.294338	0.218802
FRZB	0.260806	0.181969	0.296219	0.998531	0.191019	0.208731
FGF1	0.260806	0.192779	0.376655	0.629102	0.334232	0.264515
CNPY3	0.260806	0.195972	0.716069	0.383064	0.270142	0.269311
SNRNP200	0.260806	0.185466	0.585226	0.296105	0.459545	0.291797
LYRM4	0.260806	0.178532	0.802703	0.373954	0.191108	0.361783
PIK3C2B	0.260806	0.183648	0.311599	0.552906	0.392058	0.361783
SBF1	0.260806	0.18226	0.737777	0.247168	0.326411	0.418673
SPATA20	0.261292	0.841026	0.388419	0.22421	0.213715	0.28164
RXRG	0.262051	0.706464	0.409599	0.271825	0.266502	0.23511
RILPL1	0.262051	0.387069	0.408546	0.545917	0.218323	0.243409
SH3GLB2	0.262051	0.319481	0.690547	0.409999	0.197589	0.24632
MRPL9	0.262051	0.438102	0.602229	0.348868	0.192416	0.256215
PIGS	0.262051	0.200225	0.502713	0.60935	0.270142	0.256215
SHROOM3	0.262051	0.358484	0.356061	0.277832	0.454282	0.295827
GNB1L	0.262051	0.183648	0.820461	0.311573	0.268776	0.298276
ELOVL7	0.262051	0.198693	0.370096	0.581085	0.326411	0.316531
GTF2IRD2	0.262051	0.554387	0.319005	0.341962	0.230525	0.360125
COX5A	0.262051	0.175101	0.652685	0.283587	0.404763	0.361561
NCKIPSD	0.262051	0.180759	0.735879	0.233711	0.405449	0.365127
GPT	0.262051	0.165642	0.778304	0.235952	0.385439	0.371068
DLGAP4	0.262051	0.172603	0.351104	0.266637	0.738911	0.413443
MIF	0.262051	0.215189	0.885081	0.220572	0.213153	0.417365
FGD1	0.262051	0.186613	0.409599	0.283221	0.465337	0.47177
LOC616063	0.262051	0.285915	0.345323	0.22421	0.444444	0.511544
PON1	0.262051	0.426253	0.273124	0.333269	0.22301	0.519053
LOC101905994	0.262051	0.218645	0.376655	0.271622	0.257757	0.728774
CAPG	0.262051	0.16753	0.356061	0.35326	0.220022	0.816442
LOC100848484	0.262274	0.314486	0.541955	0.273001	0.487541	0.218084
ALG12	0.262274	0.456546	0.742423	0.270335	0.192695	0.254372
B3GNT1	0.262345	0.183788	0.379405	0.979034	0.210902	0.244969
LOC100297056	0.262345	0.260515	0.700971	0.348868	0.188723	0.375237
HABP4	0.262354	0.841135	0.325765	0.392683	0.187654	0.218003
C8H9orf123	0.262926	0.403273	0.718739	0.25394	0.240219	0.264515
MYO18B	0.262926	0.187539	0.620132	0.302869	0.418772	0.311843
SORL1	0.262926	0.260525	0.418462	0.48007	0.192718	0.467836
OSR2	0.262926	0.177326	0.647606	0.329303	0.218323	0.540702
ZNF428	0.263939	0.238299	0.465973	0.521501	0.344492	0.239533
DNAJC28	0.263939	0.217541	0.373359	0.346547	0.7146	0.242592
GDNF	0.263939	0.244522	0.854602	0.261487	0.290795	0.254061
GBP5	0.263939	0.348317	0.309162	0.251659	0.763502	0.254061
PSMC3	0.263939	0.243201	0.72096	0.420505	0.220022	0.259562
LRRC28	0.263939	0.183648	0.62646	0.293612	0.498059	0.276801
CCSAP	0.263939	0.630379	0.324519	0.299655	0.188073	0.449057
TSEN54	0.265322	0.213187	0.655381	0.327066	0.213153	0.477552
CREM	0.26622	0.178359	0.31392	0.573183	0.568442	0.26267
NDUFV1	0.266372	0.177326	0.738888	0.288648	0.323195	0.397676
GDF11	0.266472	0.199779	0.663835	0.409857	0.355029	0.237234
DOK7	0.266472	0.348555	0.814998	0.243158	0.216724	0.293556
C11H9orf172	0.266472	0.245678	0.786596	0.265737	0.265771	0.336023
B9D1	0.266472	0.16715	0.745494	0.457507	0.213715	0.363319
ATP5D	0.266472	0.172603	0.89683	0.221997	0.281705	0.417692
BMP5	0.266842	0.284857	0.472919	0.698375	0.213153	0.239533
LOC515976	0.266842	0.363808	0.420676	0.232793	0.655689	0.245595
ABL1	0.267023	0.181442	0.365857	0.261487	0.950867	0.266512
C16H1orf170	0.267268	0.274601	0.624525	0.261487	0.385192	0.2972
FIBP	0.26754	0.176295	0.884597	0.22421	0.227483	0.494795
LRRC8A	0.267784	0.168879	0.437632	0.277189	0.837439	0.279852
LOC516526	0.267967	0.185466	0.312304	0.261487	0.996378	0.2252
MED26	0.268094	0.18226	0.409599	0.754673	0.370489	0.2252
BACH1	0.268094	0.19225	0.31458	0.660792	0.416322	0.270357
GLYAT	0.268094	0.205729	0.628812	0.450297	0.265794	0.311843
IFITM5	0.268094	0.176295	0.64463	0.302628	0.39347	0.384447
GFPT2	0.268094	0.239878	0.31392	0.37236	0.376894	0.479503
APBB1	0.268946	0.212186	0.710259	0.485571	0.271537	0.23488
MICALL1	0.268977	0.216488	0.64003	0.270335	0.419583	0.324043
FANCC-2	0.269076	0.267832	0.513537	0.537521	0.246008	0.269311
POLD2	0.269076	0.279754	0.747168	0.286311	0.217379	0.375237
LOC101904549	0.269076	0.260678	0.533118	0.275852	0.332013	0.443573
DALRD3	0.269076	0.168956	0.689475	0.307875	0.249915	0.536811
LOC100126544	0.270405	0.365762	0.766261	0.265234	0.197406	0.337502
HPS6	0.270451	0.171561	0.648448	0.509955	0.270142	0.323622
ARX	0.270465	0.405578	0.501157	0.464429	0.213715	0.254906
SDS	0.271463	0.180759	0.574863	0.7078	0.333099	0.206646
MAP3K2	0.271463	0.200225	0.325765	0.336101	0.951821	0.213646
LOC100335836	0.271463	0.246538	0.427542	0.277189	0.787551	0.236083
KLHL36	0.271463	0.257471	0.486665	0.552267	0.326411	0.239533
ZNF382	0.271463	0.195972	0.766107	0.327048	0.32655	0.292977
ALG3	0.271463	0.19225	0.81014	0.426189	0.213153	0.297706
LPAR6	0.271463	0.186089	0.346856	0.96018	0.213153	0.316531
AP2S1	0.271463	0.17462	0.941748	0.325811	0.216724	0.316531
ADRBK1	0.271463	0.360336	0.662273	0.254845	0.290795	0.320872
HSPBP1	0.271463	0.333974	0.799927	0.261487	0.209575	0.350267
NOL3	0.271463	0.181996	0.979116	0.232793	0.213715	0.361783
B3GAT3	0.271463	0.265078	0.845566	0.233711	0.248672	0.362032
DGKZ	0.271463	0.229882	0.700391	0.39346	0.214851	0.366162
LOC100337485	0.271463	0.206273	0.814974	0.295706	0.250877	0.371068
VPS51	0.271463	0.213187	0.879086	0.271825	0.216479	0.389427
TMEM141	0.271463	0.235076	0.858234	0.25394	0.197589	0.449323
CD93	0.271463	0.171318	0.342295	0.657918	0.265794	0.497945
SLC39A8-2	0.271463	0.19225	0.293082	0.490485	0.344492	0.525303
PEF1	0.272916	0.286539	0.519508	0.395157	0.250877	0.38662
WHSC2	0.272916	0.216482	0.81627	0.245128	0.289635	0.408973
CDIP1	0.272916	0.183788	0.791374	0.328636	0.22301	0.444602
PARP14	0.273189	0.260601	0.53156	0.325811	0.599782	0.212988
RGCC	0.273815	0.193259	0.392817	0.39465	0.77972	0.22283
EDC3	0.273815	0.222892	0.559735	0.325879	0.500231	0.27471
MGC138914	0.274088	0.946825	0.324474	0.348868	0.197589	0.2252
ZNF217	0.274088	0.364436	0.31392	0.63557	0.281684	0.264515
KCNC3	0.274088	0.417417	0.498074	0.362621	0.285895	0.264515
FKBP8	0.274088	0.296552	0.888467	0.245128	0.213715	0.322468
CHMP1A	0.274088	0.189359	0.782616	0.302869	0.320056	0.35982
ATG4D	0.274088	0.252136	0.749728	0.265176	0.301026	0.363319
AKT1S1	0.274088	0.279754	0.837731	0.259816	0.22081	0.364587
EEPD1	0.274088	0.187539	0.558348	0.468683	0.301026	0.384192
SPSB3	0.274088	0.232986	0.856029	0.261487	0.22081	0.41899
PLBD2	0.274088	0.228795	0.703083	0.297121	0.270142	0.430598
LOC101907509	0.274088	0.498498	0.442422	0.297264	0.209575	0.453794
LSMD1	0.274248	0.223258	0.648448	0.328636	0.405449	0.276801
NXT1	0.274248	0.306462	0.851209	0.273001	0.200517	0.333966
UFSP1	0.274248	0.18641	0.782616	0.426189	0.209575	0.379648
ZNF787	0.274576	0.270013	0.900878	0.250712	0.198673	0.369904
CTU1	0.276292	0.304033	0.775524	0.245302	0.213153	0.456059
SCAND1	0.276638	0.416453	0.704463	0.245595	0.344492	0.244969
CMPK2	0.276638	0.192779	0.394085	0.592989	0.463896	0.25439
FGFR3	0.276638	0.201257	0.408893	0.431031	0.581507	0.270357
RFTN1	0.276638	0.219435	0.663266	0.328636	0.240219	0.479503
TRIM63	0.278471	0.186613	0.446004	0.664382	0.330188	0.29603
TPSB1	0.27887	0.192779	0.356061	0.998531	0.209575	0.256215
KLC4	0.27887	0.236677	0.470507	0.235952	0.746324	0.330936
NR2F1	0.27887	0.246538	0.491855	0.407817	0.198673	0.5694
LSM2	0.279427	0.267418	0.758277	0.24599	0.231498	0.479503
NUDT8	0.279902	0.178532	0.849816	0.286311	0.390823	0.28164
B9D2	0.280648	0.312318	0.926515	0.287266	0.213153	0.245062
TNFSF12	0.281919	0.243972	0.586248	0.293612	0.514626	0.27471
RABEP2	0.281936	0.246538	0.31392	0.348868	0.74016	0.297794
CDC42EP2	0.281936	0.181969	0.495802	0.788191	0.213153	0.379648
C16H1orf233	0.281936	0.246538	0.703083	0.333269	0.270142	0.388263
GAK	0.282238	0.318368	0.691919	0.247168	0.352682	0.3345
UBE3C	0.282886	0.244522	0.336984	0.25119	0.860477	0.361783
STX7	0.282903	0.831749	0.333746	0.396782	0.213153	0.253947
PRDX5	0.282903	0.183648	0.854602	0.349681	0.311415	0.274723
LOC788334	0.283863	0.260601	0.596411	0.247752	0.77314	0.218802
CLN8	0.283863	0.181969	0.836283	0.29309	0.504337	0.234599
LPIN3	0.283863	0.227445	0.612894	0.342246	0.556075	0.236382
EPC1	0.283863	0.185466	0.394085	0.884758	0.322419	0.254906
LTA4H	0.283863	0.183648	0.31392	0.333412	0.986159	0.256215
OSBPL10	0.283863	0.462121	0.322937	0.253374	0.593296	0.316531
ACTA1	0.283863	0.212395	0.75127	0.363545	0.234066	0.404357
SLC2A4RG	0.283863	0.205019	0.8171	0.273355	0.21154	0.525303
CORO1A	0.283863	0.185466	0.769556	0.261487	0.22081	0.626268
BAD	0.283888	0.183788	0.8171	0.336601	0.245289	0.425604
ADAMTS8	0.284268	0.689984	0.462141	0.328636	0.263138	0.245595
AGXT2L1	0.284268	0.262245	0.409599	0.698929	0.312509	0.254061
GRID1	0.284444	0.210832	0.314505	0.896813	0.37775	0.241488
SLC22A4	0.284444	0.181955	0.394085	0.364707	0.863499	0.254061
LOC101907812	0.284444	0.426253	0.36799	0.296105	0.55586	0.256215
SMCR7	0.284444	0.228795	0.762353	0.305788	0.323195	0.342038
C10H14orf21	0.284444	0.184381	0.703083	0.390874	0.322961	0.366162
SLC38A4	0.28458	0.296552	0.322937	0.32294	0.577355	0.391588
CD1D	0.284617	0.193999	0.362593	0.998531	0.213153	0.234599
ARSA	0.284617	0.18184	0.657819	0.302297	0.213153	0.723568
LOC781772	0.284978	0.201984	0.580125	0.348868	0.593296	0.254906
SCD5	0.285474	0.181969	0.744746	0.476125	0.23056	0.388263
GRM4	0.285474	0.18226	0.592371	0.491835	0.2637	0.456446
ITGA8	0.285589	0.306462	0.574863	0.274731	0.554988	0.253842
SCNM1	0.285895	0.225561	0.886317	0.26565	0.293526	0.325082
SLITRK5	0.285895	0.246994	0.38319	0.298582	0.24127	0.803036
FBRS	0.285984	0.19225	0.618584	0.29309	0.70141	0.259562
RARRES2	0.285984	0.183788	0.963586	0.328636	0.249915	0.267936
NT5M	0.285984	0.34677	0.807865	0.290929	0.248672	0.270357
GALNT14	0.285984	0.181997	0.511859	0.476697	0.513775	0.276801
SH3RF3	0.285984	0.209265	0.859597	0.271622	0.342173	0.316531
PET100	0.285984	0.241335	0.789532	0.277832	0.324104	0.355407
TPRN	0.285984	0.205982	0.90578	0.308436	0.214291	0.389427
MRPS26	0.285984	0.195972	0.977928	0.238105	0.22301	0.39499
NUBP2	0.285984	0.213794	0.879829	0.288648	0.24127	0.401501
GHDC	0.285984	0.185162	0.799927	0.428699	0.213715	0.406982
MYL12A	0.285984	0.181442	0.463105	0.788708	0.216351	0.429495
STAP2	0.285984	0.213407	0.800323	0.327842	0.214291	0.468003
YJEFN3	0.285984	0.356076	0.574863	0.247168	0.216351	0.613327
BCR	0.285984	0.18184	0.793848	0.262775	0.230338	0.613327
AGAP3	0.286263	0.244522	0.801314	0.328636	0.209746	0.434052
S100A16	0.286538	0.283365	0.904682	0.270335	0.22301	0.316531
SDC4	0.286638	0.19225	0.434571	0.447607	0.608994	0.28164
EFCAB4A	0.286638	0.284178	0.716719	0.297121	0.346377	0.30235
KIF22	0.286638	0.235076	0.76167	0.416067	0.21154	0.388221
IL17RC	0.286638	0.232986	0.437632	0.300414	0.565711	0.41789
RNF208	0.286638	0.330897	0.711009	0.270335	0.22081	0.470667
TFPI	0.286638	0.181996	0.357514	0.321183	0.650955	0.504026
C23H6orf108	0.286638	0.183648	0.762353	0.247168	0.33879	0.531717
ZNF3	0.286638	0.197453	0.361746	0.585799	0.265794	0.556534
C7H19orf25	0.287249	0.183648	0.64881	0.458705	0.327637	0.364321
SERPINB9	0.287344	0.185466	0.325765	0.820836	0.454282	0.256215
LOC782367	0.287553	0.531908	0.486424	0.346547	0.259744	0.316531
PPP2R5B	0.287553	0.453005	0.582855	0.261487	0.244297	0.450732
RAB7B	0.287553	0.195972	0.384123	0.724378	0.249915	0.462921
PLEKHM1	0.287553	0.201813	0.527144	0.456622	0.298277	0.474389
ACAD8	0.288639	0.31551	0.383605	0.539515	0.454282	0.2252
IP6K3	0.288639	0.183648	0.596854	0.43138	0.534648	0.257643
PRELID1	0.288639	0.397351	0.631437	0.285694	0.323195	0.308136
LOC509810	0.288639	0.192779	0.340034	0.786353	0.352849	0.357186
EIF3G	0.288639	0.206325	0.782616	0.445478	0.223458	0.363319
MESDC1	0.288639	0.278952	0.555244	0.369155	0.230338	0.507491
FAM171A2	0.288639	0.18641	0.763088	0.29309	0.254093	0.558429
HAUS8	0.290014	0.242002	0.409599	0.336601	0.857493	0.236083
MAPK12	0.290056	0.281022	0.851523	0.245097	0.229755	0.458258
ITIH4	0.290807	0.192779	0.376005	0.261487	0.995578	0.273942
PTGER4	0.290807	0.331995	0.420676	0.775177	0.213153	0.275414
ROMO1	0.290807	0.212758	0.888809	0.261487	0.320642	0.361561
GADL1	0.290807	0.571871	0.348604	0.387837	0.271578	0.363319
POLA2	0.290807	0.232922	0.771369	0.355338	0.271578	0.369933
FNDC1-2	0.290807	0.248138	0.325765	0.482983	0.316291	0.54857
UBE2L6	0.291252	0.186436	0.834364	0.302297	0.409367	0.295013
RPLP0	0.291252	0.193999	0.868467	0.255777	0.344492	0.408788
PHPT1	0.291252	0.18226	0.875005	0.305788	0.270142	0.440956
ZFAND2A	0.291252	0.183788	0.432056	0.374828	0.294338	0.715067
PSMG4	0.29159	0.196106	0.859597	0.366398	0.213153	0.424961
RPL28	0.292883	0.183788	0.950963	0.25394	0.210902	0.49697
LOC616254	0.294205	0.183788	0.615919	0.286311	0.513643	0.453257
ZNF26	0.294694	0.192779	0.326845	0.998531	0.214291	0.259562
LOC100336949	0.295367	0.379655	0.624525	0.487385	0.218323	0.270357
BMPR1B	0.295563	0.394962	0.342177	0.725587	0.326411	0.229774
RTN4RL1	0.295563	0.236954	0.409599	0.890963	0.324185	0.234599
TAF5	0.295563	0.206544	0.567538	0.825391	0.249915	0.264126
GFER	0.295563	0.343941	0.901869	0.277832	0.22301	0.27471
HINT3	0.295563	0.183648	0.377523	0.476015	0.738161	0.290947
ABCA3	0.295563	0.199821	0.630703	0.769617	0.221408	0.291797
MRPL36	0.295563	0.257372	0.802703	0.360018	0.265794	0.314816
MRPS25	0.295563	0.213187	0.911474	0.280097	0.252995	0.40233
DPP3	0.295563	0.260678	0.596854	0.539687	0.213153	0.414714
RPS9	0.295563	0.213794	0.88654	0.273001	0.220545	0.478919
RPS5	0.295563	0.183788	0.921835	0.288648	0.213153	0.488913
ELOVL6	0.295563	0.186089	0.53156	0.445898	0.257328	0.609229
HSPA5	0.2966	0.274601	0.345323	0.641226	0.450584	0.259562
BRD3	0.2966	0.335974	0.408546	0.630277	0.270142	0.320872
BCKDK	0.2966	0.201693	0.723494	0.288648	0.324304	0.507479
NDUFA4	0.296639	0.213187	0.491855	0.371952	0.604048	0.320578
GPRC5C	0.296639	0.188895	0.747504	0.418142	0.228638	0.480045
TINAGL1	0.29691	0.213187	0.579804	0.337722	0.764489	0.234599
GRAMD1B	0.29691	0.235589	0.348604	0.744054	0.382235	0.30421
SIX2	0.297884	0.503784	0.475068	0.327695	0.213715	0.481656
MYCT1	0.298048	0.209265	0.450055	0.949887	0.259254	0.262924
TRPT1	0.298048	0.264354	0.7343	0.346547	0.271578	0.408788
COX7B	0.298961	0.28549	0.356364	0.490485	0.558391	0.268118
TRMT1	0.298961	0.235076	0.770691	0.26565	0.249915	0.562422
TACC1	0.298991	0.233704	0.347537	0.55219	0.662934	0.256215
H1FX	0.298991	0.232986	0.834281	0.25394	0.290795	0.476125
BCL6	0.299048	0.19225	0.498124	0.857218	0.351309	0.236083
SLC43A2	0.299048	0.19225	0.845566	0.390874	0.344492	0.269104
CAD	0.299716	0.200225	0.432533	0.289166	0.995578	0.236083
DDO	0.299716	0.676093	0.325765	0.473851	0.320056	0.244969
TFCP2	0.299716	0.232986	0.406121	0.360948	0.842847	0.254372
AKAP6	0.299716	0.43898	0.361746	0.509502	0.383819	0.25439
REV3L	0.299716	0.218559	0.513537	0.43138	0.602508	0.264126
OTUD5	0.299716	0.192779	0.502582	0.496856	0.534648	0.2972
TRAPPC5	0.299716	0.222167	0.964377	0.288648	0.241821	0.316531
ZNF281	0.299716	0.232986	0.477914	0.360018	0.644353	0.316531
NDUFB5	0.299716	0.201971	0.345323	0.333269	0.947611	0.316531
CCDC106	0.299716	0.27199	0.745055	0.364734	0.230338	0.41899
LY6E	0.299716	0.186613	0.734973	0.577679	0.213715	0.421371
TECPR1	0.299716	0.237327	0.756091	0.418957	0.213715	0.433844
ZNF524	0.299716	0.213794	0.941748	0.262775	0.226779	0.456446
LOC101904953	0.299716	0.216184	0.548583	0.335813	0.22301	0.77029
LOC100847951	0.299716	0.242002	0.38063	0.271622	0.301026	0.875216
RHOC	0.300429	0.209265	0.559178	0.360948	0.351056	0.516586
REXO4	0.300457	0.497133	0.759274	0.249113	0.231033	0.366162
DET1	0.300457	0.274601	0.442422	0.462339	0.268655	0.51975
HOXC5	0.301932	0.195972	0.495458	0.842253	0.344492	0.253926
EIF1AD	0.302055	0.200225	0.775663	0.536384	0.294338	0.270357
LOC786948	0.302055	0.262346	0.558997	0.689568	0.270326	0.276801
TOR2A	0.302055	0.227445	0.856029	0.328084	0.348059	0.293185
LAMP3	0.302055	0.260601	0.347799	0.598393	0.435946	0.346703
TRMT61A	0.302055	0.212395	0.906846	0.328636	0.249915	0.380223
CERS1	0.302055	0.298506	0.874948	0.271622	0.241113	0.394553
ARL11	0.302121	0.314146	0.963826	0.288648	0.223028	0.254061
THOC5	0.302588	0.470368	0.490416	0.472665	0.270326	0.285568
LOC101904486	0.302588	0.19225	0.376005	0.589846	0.602346	0.307069
NO66	0.302588	0.207622	0.587345	0.585799	0.321266	0.351765
VAMP5	0.302588	0.263727	0.787266	0.326836	0.302274	0.369933
RPH3AL	0.302726	0.491961	0.615195	0.330695	0.327637	0.259562
FBXW5	0.302726	0.296552	0.786596	0.273001	0.265794	0.458258
MOSPD3	0.302881	0.277368	0.770691	0.540687	0.22081	0.264126
RPS21	0.302881	0.195972	0.839933	0.302914	0.293075	0.470286
VDAC3	0.303124	0.236954	0.536373	0.778898	0.241821	0.318535
ARSG-2	0.303124	0.217742	0.855192	0.261487	0.370762	0.397305
CST3	0.303161	0.246538	0.750703	0.340722	0.344492	0.35981
ACPT	0.303161	0.228795	0.96237	0.283587	0.223028	0.376341
REM1	0.303161	0.201257	0.648448	0.25394	0.616903	0.432968
LOC101906844	0.304251	0.525361	0.576652	0.349336	0.229755	0.364587
TTYH1	0.304251	0.187539	0.979116	0.261487	0.2637	0.408788
TMEM9	0.304251	0.188827	0.772322	0.378314	0.2441	0.510436
CRABP2	0.304457	0.287261	0.435416	0.29309	0.223568	0.847493
NDUFC2	0.305116	0.232986	0.58502	0.552906	0.444444	0.244969
INTS9	0.30527	0.201984	0.495458	0.921586	0.315158	0.24898
ANKS3	0.30527	0.246538	0.737777	0.283587	0.611876	0.25439
BEX2-2	0.30527	0.263727	0.370096	0.773504	0.342492	0.306428
PRR5L	0.30527	0.192779	0.555362	0.722389	0.231033	0.444925
LOC783612	0.30527	0.331103	0.706257	0.265233	0.291502	0.477219
HDAC3	0.305806	0.341846	0.701262	0.285694	0.366189	0.352002
DEGS2	0.305806	0.222167	0.610837	0.253374	0.737001	0.364587
MAN2C1	0.305806	0.209265	0.763088	0.277468	0.400822	0.444925
S100A1	0.305806	0.222061	0.536373	0.358398	0.377755	0.519968
C10H5orf13	0.306115	0.413121	0.461974	0.513586	0.294338	0.306959
NSUN5	0.306321	0.189389	0.917422	0.31272	0.265771	0.433844
CDC34	0.306442	0.205019	0.798657	0.302914	0.350234	0.438
RAD51D	0.30645	0.463504	0.703083	0.327048	0.234066	0.357186
ARHGAP1	0.30645	0.27199	0.49659	0.620268	0.291502	0.361783
VPS28	0.30645	0.242002	0.789249	0.422578	0.230525	0.406185
RPS15A	0.306492	0.320945	0.562944	0.482983	0.366092	0.269104
CD163	0.306492	0.267418	0.389898	0.805334	0.220545	0.430146
LSM10	0.306492	0.19225	0.890303	0.25872	0.301026	0.502667
CDK2AP1	0.306653	0.403878	0.678682	0.395098	0.268338	0.291797
SCARF1	0.306704	0.212395	0.409599	0.733324	0.510636	0.253842
TPM1	0.306704	0.342093	0.756724	0.454745	0.229755	0.276801
GAPDH	0.306704	0.212395	0.941748	0.351639	0.249915	0.331788
LOC100300490	0.306704	0.205019	0.356061	0.913363	0.320056	0.362669
DYRK3	0.306704	0.205019	0.560471	0.60995	0.307349	0.408373
MRPL38	0.306704	0.298119	0.747504	0.355602	0.22301	0.453168
LOC789674	0.306704	0.237327	0.745055	0.335443	0.312436	0.458824
TWF2	0.306704	0.201984	0.747504	0.39346	0.275042	0.474986
ANKRD39	0.306713	0.246538	0.533438	0.786353	0.323195	0.248965
PDE7A	0.306713	0.474651	0.351104	0.633026	0.290795	0.291797
BSG	0.306713	0.206325	0.670495	0.363545	0.394142	0.424026
JSRP1	0.306713	0.232922	0.941748	0.261487	0.220545	0.48837
CMTM4	0.306713	0.213187	0.462499	0.329392	0.385192	0.663338
SLC9A3R1	0.306713	0.202713	0.523233	0.362621	0.220536	0.836932
TPRA1	0.306931	0.350657	0.862108	0.271622	0.239426	0.391455
C19H17orf103	0.307199	0.200225	0.629371	0.742621	0.271578	0.316531
DUSP23	0.307199	0.262245	0.954269	0.25394	0.271537	0.361561
GSTT1	0.30724	0.306462	0.926515	0.25728	0.378432	0.244969
LOC101903875	0.30724	0.39504	0.554564	0.316841	0.571636	0.248334
RBM7	0.30724	0.442593	0.356061	0.764332	0.290559	0.253947
ABCB1	0.30724	0.659036	0.624525	0.283221	0.289635	0.276801
ECSIT	0.30724	0.20802	0.782616	0.348868	0.338673	0.41899
SOCS2	0.307612	0.614829	0.585226	0.31272	0.223028	0.379532
SPATA25	0.30794	0.212395	0.580226	0.526686	0.555087	0.245595
LOC100847122	0.308729	0.262346	0.596727	0.42539	0.32534	0.427501
COX10	0.309095	0.355648	0.502009	0.265176	0.600739	0.363319
SEPHS2	0.309233	0.246538	0.353967	0.971236	0.322419	0.261696
LMCD1	0.309233	0.304033	0.738888	0.302297	0.365718	0.364587
BLOC1S1	0.309233	0.192779	0.88782	0.261264	0.323195	0.495995
SNRPD3	0.309502	0.2216	0.655381	0.809788	0.265794	0.254061
MEOX1	0.309502	0.201787	0.794171	0.450703	0.369435	0.276801
NAMPT	0.309502	0.201984	0.38063	0.832866	0.409819	0.297706
PSMB1	0.309502	0.324977	0.752492	0.312167	0.287327	0.417692
USP20	0.309502	0.267832	0.758277	0.261487	0.377755	0.452378
TRIM38	0.309502	0.215189	0.38319	0.455356	0.366092	0.610506
LOC101902437	0.310558	0.212395	0.742346	0.29309	0.451509	0.425604
POLD4	0.31073	0.226315	0.894539	0.289166	0.250911	0.47555
L3MBTL2	0.31223	0.50211	0.579804	0.399769	0.246439	0.34431
ATP5O	0.312252	0.285915	0.555244	0.40788	0.487215	0.304022
PPP2R4	0.312252	0.296552	0.858127	0.355025	0.254146	0.3345
PFKFB2	0.312252	0.239878	0.385252	0.305788	0.896028	0.358938
PDGFB	0.312252	0.200511	0.356061	0.263224	0.909027	0.505103
LOC784176	0.312252	0.274701	0.62646	0.261487	0.398444	0.53248
ENPP2	0.312252	0.386848	0.602229	0.25872	0.312183	0.537409
MXD3	0.312252	0.195972	0.742423	0.278885	0.333099	0.611858
SHISA5	0.312286	0.201813	0.864327	0.635266	0.260073	0.24632
RPS15	0.312286	0.192779	0.859597	0.382588	0.237172	0.476125
MEIS2	0.314037	0.286005	0.824554	0.558524	0.228224	0.25298
QDPR	0.315124	0.234807	0.879637	0.3422	0.4123	0.254177
LOC511531	0.315124	0.365648	0.477914	0.33512	0.689618	0.25439
RSPH9	0.316382	0.244522	0.738888	0.348868	0.442108	0.323097
PER2-2	0.316382	0.243201	0.409599	0.297264	0.687394	0.494197
ZRANB3	0.316576	0.925865	0.427542	0.261487	0.348059	0.254906
ABR	0.316576	0.913119	0.48565	0.273001	0.294338	0.256215
CYB5R1	0.316576	0.48067	0.709682	0.261487	0.225621	0.485769
FAM174A	0.316576	0.301142	0.347799	0.39346	0.348721	0.636861
C26H10orf26	0.317553	0.201693	0.839442	0.55219	0.327417	0.251621
USMG5	0.317715	0.296159	0.537143	0.349964	0.682206	0.264126
CSNK2B	0.317715	0.206379	0.799322	0.340722	0.345871	0.444925
LOC510382	0.317886	0.242002	0.357514	0.262568	0.997798	0.251621
B2M	0.318304	0.236954	0.540653	0.661797	0.440244	0.254061
SLC2A8	0.319125	0.279194	0.763088	0.277832	0.482917	0.322468
LOC101904949	0.319125	0.334693	0.630013	0.327542	0.3966	0.389427
ABHD8	0.319125	0.331717	0.875599	0.261928	0.240219	0.464247
LOC101902007	0.319411	0.348555	0.762353	0.263272	0.324304	0.433844
RFX1	0.319411	0.195972	0.465973	0.309885	0.389357	0.798013
TMEM180	0.319429	0.387425	0.685556	0.29309	0.312436	0.431581
VPS52	0.3198	0.201693	0.422111	0.302869	0.996378	0.271969
IL32	0.319944	0.241877	0.794331	0.445689	0.344492	0.281953
ASNA1	0.320275	0.244693	0.913212	0.313094	0.269315	0.408788
PPT2	0.320292	0.244522	0.681433	0.392986	0.322327	0.469945
SNX21	0.320329	0.296552	0.738888	0.262775	0.231166	0.661104
COG1	0.320564	0.342093	0.750703	0.277189	0.307687	0.460387
C17H12orf34	0.320851	0.200225	0.475068	0.986367	0.292954	0.270357
OFD1	0.32093	0.443438	0.588622	0.390874	0.351309	0.284957
SNRNP25	0.32093	0.215189	0.818897	0.261487	0.562802	0.358938
ZNF502	0.32093	0.265095	0.645598	0.363545	0.305136	0.515239
LOC517820	0.32093	0.260601	0.356061	0.424988	0.408171	0.603402
NDUFAB1	0.321531	0.246538	0.667559	0.305794	0.697952	0.276801
UQCRH	0.321531	0.236954	0.491855	0.273823	0.97418	0.276801
UBE2S	0.321531	0.426253	0.879444	0.270235	0.25791	0.34431
IFT27	0.321531	0.232986	0.948111	0.294279	0.294338	0.366162
WTIP	0.321531	0.703183	0.479637	0.31752	0.277332	0.391588
AGPAT2	0.321531	0.213794	0.716699	0.612109	0.250531	0.397676
NRXN1	0.321531	0.215189	0.624525	0.711262	0.260019	0.40233
RELA	0.321531	0.246538	0.777588	0.348868	0.333099	0.430146
ANAPC2	0.321531	0.233704	0.888809	0.273001	0.324304	0.446023
HIP1R	0.321531	0.213794	0.65144	0.4575	0.324304	0.47555
BAAT	0.321531	0.314037	0.356061	0.636336	0.291502	0.491779
LOC100847861	0.321832	0.246956	0.967529	0.263419	0.392058	0.25617
ALDOC	0.321835	0.279037	0.880921	0.416598	0.307687	0.25617
IRF1	0.321835	0.218559	0.406121	0.896729	0.373993	0.311843
TSPAN14	0.321835	0.308454	0.702069	0.355976	0.382235	0.355371
NMRAL1	0.321835	0.572199	0.624525	0.29309	0.305136	0.363319
RUSC1	0.321835	0.200212	0.574863	0.487276	0.454282	0.414714
TSPAN9	0.321835	0.210124	0.477914	0.923099	0.230525	0.424026
DENND2A	0.321835	0.338946	0.652685	0.294069	0.388562	0.430146
PTP4A3	0.321835	0.261485	0.807376	0.277189	0.321854	0.495709
USE1	0.321835	0.244522	0.83708	0.311573	0.270142	0.507491
RBM3	0.321835	0.51606	0.498068	0.269795	0.321266	0.525985
ARMC5	0.321835	0.227445	0.859597	0.328636	0.241821	0.533514
HSD3B7	0.321835	0.340345	0.7343	0.265737	0.230901	0.623549
JOSD1	0.322052	0.219435	0.429527	0.349336	0.782257	0.418292
LOC538699	0.322091	0.320945	0.677162	0.294279	0.320056	0.519607
MECR	0.322309	0.246538	0.89748	0.314167	0.238283	0.47555
PARP10	0.322642	0.37088	0.762711	0.271622	0.404499	0.324193
MACROD1	0.322664	0.216042	0.964377	0.363545	0.228836	0.361783
EFNA1	0.32299	0.255169	0.558997	0.597906	0.320056	0.408788
BTBD2	0.323321	0.423568	0.813769	0.271622	0.267684	0.407863
LOC100300881	0.324163	0.911997	0.376005	0.394485	0.289849	0.254061
RASSF7	0.324163	0.334693	0.825965	0.277832	0.44935	0.267936
SEC16A	0.324163	0.244522	0.609068	0.311573	0.647049	0.389394
UBL4A	0.324163	0.279754	0.859597	0.265233	0.344492	0.430598
YPEL3	0.324163	0.263727	0.765411	0.349494	0.282734	0.483114
RRP9	0.32492	0.251578	0.709682	0.490314	0.271182	0.439611
MAMLD1	0.32492	0.30323	0.511859	0.420319	0.249915	0.631457
PDE1B	0.325125	0.331484	0.722391	0.528352	0.301659	0.264126
MED22	0.325125	0.285915	0.787266	0.305794	0.35671	0.412599
ATP13A2	0.325125	0.283365	0.775217	0.340722	0.293075	0.467675
LIMK1	0.325241	0.579418	0.690547	0.28508	0.241821	0.417692
MRPL28	0.325241	0.218645	0.747504	0.263272	0.533519	0.467224
HINT2	0.325551	0.206544	0.558997	0.989606	0.270326	0.256215
AVP	0.325551	0.39504	0.574863	0.348868	0.514824	0.274731
NOP2	0.325551	0.212395	0.604639	0.431031	0.551282	0.365453
SRF	0.325551	0.487102	0.676766	0.277832	0.261076	0.481081
CTSF	0.325551	0.228795	0.718739	0.287266	0.44935	0.497613
E2F4	0.325551	0.428508	0.62646	0.303902	0.240219	0.561581
LOC101904082	0.325961	0.506386	0.432533	0.265176	0.354906	0.57098
PLXNC1	0.326452	0.371165	0.420676	0.722389	0.335737	0.28164
RERGL	0.326677	0.206379	0.456195	0.901643	0.284551	0.423548
HGS	0.326786	0.272678	0.711009	0.416608	0.301659	0.452069
CORO1B	0.326786	0.236347	0.702698	0.410763	0.261076	0.574995
LOC786867	0.327126	0.873855	0.427454	0.283221	0.272606	0.406982
DCBLD1	0.327811	0.233704	0.409599	0.675513	0.577194	0.285622
ARHGEF10	0.328059	0.620906	0.384123	0.399309	0.476343	0.254061
NDUFAF3	0.328426	0.244722	0.799927	0.277832	0.344492	0.525297
RPL38	0.328426	0.213794	0.931452	0.277832	0.265794	0.525759
DARS2	0.328626	0.315313	0.505814	0.768316	0.343768	0.256215
ATP2A2	0.328939	0.211879	0.445985	0.969876	0.35988	0.266377
CSK	0.328939	0.251487	0.80339	0.283587	0.405449	0.440765
TMEM237	0.328939	0.274601	0.502009	0.640221	0.291397	0.450713
FAU	0.328939	0.213794	0.800323	0.479525	0.23929	0.475656
VAT1	0.328939	0.291808	0.723695	0.270335	0.294338	0.629808
TFPT	0.32933	0.267572	0.866783	0.375899	0.24247	0.432694
ADAM1B	0.329892	0.242002	0.53156	0.321999	0.864104	0.319076
LOC101905197	0.332999	0.241734	0.386527	0.722121	0.376505	0.45373
KLK7	0.333109	0.270999	0.53156	0.419416	0.530285	0.39354
LRP5	0.333109	0.474651	0.464757	0.333269	0.426564	0.423548
KCNN1	0.333233	0.325704	0.666434	0.285694	0.377293	0.504026
TTR	0.333278	0.495805	0.420676	0.346547	0.405449	0.439099
CHMP3	0.333409	0.206544	0.38063	0.333269	0.860477	0.491779
ARRDC2	0.333728	0.232922	0.923284	0.482293	0.299324	0.259562
U2AF2	0.333728	0.263719	0.745845	0.29309	0.577561	0.352875
PRR5	0.333728	0.217541	0.984846	0.305788	0.255628	0.375237
EPDR1	0.333728	0.433545	0.532223	0.363545	0.323018	0.47177
EPN1	0.333728	0.260515	0.918278	0.271089	0.259655	0.518266
C21H14orf2	0.333747	0.298119	0.864327	0.271622	0.468195	0.298158
LOC521542	0.334017	0.503471	0.610784	0.272273	0.262881	0.566741
TSSC1	0.334364	0.316989	0.857549	0.316223	0.264089	0.460387
C1QL3	0.334364	0.260601	0.370096	0.490485	0.508933	0.497945
EEF1A2	0.334364	0.218559	0.819037	0.397376	0.270326	0.504026
CUTA	0.334364	0.246538	0.88782	0.270335	0.2441	0.603474
MAD1L1	0.334742	0.410055	0.717896	0.293801	0.452479	0.298711
SCAMP5	0.334742	0.46123	0.57321	0.418957	0.254447	0.464722
TMEM86A	0.335441	0.249499	0.577528	0.346547	0.335737	0.667736
HSPG2	0.33707	0.209717	0.550306	0.336601	0.869419	0.360635
VRK3	0.33707	0.457061	0.799927	0.281795	0.294165	0.39373
NAT14	0.33707	0.265078	0.832346	0.418957	0.287327	0.40067
SHKBP1	0.33707	0.370562	0.571709	0.528283	0.248672	0.45882
INVS	0.33707	0.593022	0.567538	0.273001	0.321565	0.46845
RPL18A	0.33707	0.216482	0.946291	0.302297	0.263138	0.506751
LOC101904143	0.33707	0.342093	0.583974	0.346361	0.322327	0.561804
RASGRP3	0.337309	0.23797	0.456195	0.584937	0.709625	0.264515
AIFM2	0.337404	0.274601	0.465973	0.747706	0.442018	0.270357
DECR2	0.337404	0.303337	0.555244	0.346547	0.355893	0.587757
WNT5A	0.337964	0.222167	0.470507	0.49514	0.683528	0.364587
LAMTOR2	0.338483	0.235076	0.881353	0.383064	0.340885	0.362327
PLCD1	0.338483	0.531908	0.585226	0.348868	0.281012	0.447802
PLEKHM2	0.338483	0.323462	0.756091	0.353593	0.297004	0.461122
NAGK	0.338574	0.25063	0.552214	0.990321	0.263608	0.254906
MYBPC1	0.338574	0.265166	0.52669	0.890963	0.324185	0.270357
COX19	0.338574	0.35697	0.747504	0.285047	0.549738	0.288457
SMIM1	0.339218	0.212322	0.83053	0.722067	0.272606	0.270528
LAMTOR4	0.339218	0.244522	0.940147	0.329303	0.306999	0.392226
DLD	0.339908	0.273891	0.491855	0.801676	0.377755	0.279852
ATP2C2	0.339908	0.294045	0.385252	0.373954	0.904208	0.294025
NDUFA5	0.340667	0.293039	0.376655	0.55219	0.684264	0.311843
ATP6V0C	0.340667	0.218559	0.881002	0.29309	0.312436	0.54857
NHLRC1	0.340681	0.335938	0.864327	0.272604	0.248672	0.53289
ZNF385A	0.340681	0.313389	0.513537	0.271622	0.450584	0.638946
WDR92	0.340724	0.409057	0.381298	0.383064	0.479911	0.468303
SH2D7	0.340971	0.421014	0.369562	0.664455	0.410774	0.291797
OIP5	0.340971	0.55986	0.502009	0.55025	0.265771	0.3345
GAMT	0.342836	0.219435	0.973141	0.318422	0.321854	0.364587
TMEM120B	0.342861	0.261485	0.540875	0.352778	0.870184	0.27471
TJP3	0.342861	0.407573	0.67092	0.567235	0.270009	0.29603
GMDS	0.342861	0.251578	0.888809	0.288648	0.446947	0.357186
CCDC64	0.342861	0.314486	0.40938	0.965826	0.241821	0.361783
MYH7B	0.342861	0.396078	0.561453	0.318422	0.510636	0.40532
DACT2	0.342861	0.222206	0.800323	0.340722	0.377755	0.485709
PRKAR2B	0.343812	0.233704	0.514481	0.998531	0.264089	0.267545
S100A2	0.343812	0.432115	0.747504	0.314519	0.409769	0.30235
NUDT18	0.343812	0.2216	0.953822	0.397554	0.323195	0.30294
C15H11orf71	0.343812	0.236347	0.533118	0.98198	0.267684	0.306428
MRFAP1	0.343812	0.313389	0.379405	0.585196	0.598206	0.320872
THNSL2	0.343812	0.672823	0.395037	0.419316	0.364948	0.342562
ENOX1	0.343812	0.246538	0.701262	0.445394	0.477361	0.349587
TPI1	0.343812	0.273426	0.884597	0.344352	0.343768	0.372034
HSD11B1L	0.343812	0.222061	0.630104	0.555844	0.435657	0.375749
LOC101904780	0.343812	0.328888	0.511859	0.348868	0.646892	0.38662
DMAP1	0.343812	0.264354	0.866783	0.302869	0.335737	0.469945
RAPSN	0.343812	0.346006	0.864327	0.28508	0.281012	0.474389
AP2A2	0.343812	0.22528	0.792788	0.271622	0.394131	0.577678
DDX28	0.343812	0.260601	0.792788	0.305794	0.257988	0.661975
TBC1D14	0.343922	0.917271	0.444627	0.358398	0.2441	0.34431
FIS1	0.343922	0.265234	0.867847	0.521501	0.2441	0.361561
MTHFS	0.343922	0.214504	0.495802	0.3422	0.8766	0.408973
SRSF5	0.343922	0.6046	0.586248	0.328636	0.310463	0.412787
XAB2	0.343922	0.243803	0.868504	0.328084	0.270009	0.562422
LTB	0.343922	0.2216	0.533118	0.390874	0.434587	0.624367
TMEM66	0.344224	0.235076	0.427076	0.877718	0.503462	0.266613
GREB1	0.344224	0.260601	0.43195	0.913363	0.264089	0.450732
UQCRC1	0.344224	0.213187	0.762385	0.349336	0.382235	0.528149
NSMAF	0.344557	0.391413	0.379972	0.328084	0.401303	0.663519
CDPF1	0.34478	0.243813	0.712625	0.561985	0.467439	0.264515
LRRN1	0.34478	0.227445	0.712625	0.836008	0.272784	0.30235
CNP	0.34478	0.38151	0.864327	0.28508	0.246038	0.48731
CYHR1	0.344836	0.325838	0.879086	0.273001	0.294338	0.484914
LOC101905894	0.345269	0.405578	0.62646	0.525438	0.367261	0.268118
SCN1B	0.345269	0.27199	0.979116	0.29309	0.289635	0.363319
TSPO	0.345269	0.39504	0.840062	0.336647	0.248377	0.430598
TRAPPC3	0.345537	0.366643	0.792788	0.304985	0.409309	0.347295
LOC783920	0.345921	0.669306	0.376005	0.373954	0.382657	0.408373
FAM81A	0.346448	0.246538	0.731823	0.328636	0.720782	0.304515
JUN	0.346462	0.261273	0.880075	0.395098	0.378535	0.305276
STBD1	0.346462	0.232912	0.395037	0.998531	0.312436	0.306428
MYOD1	0.348651	0.358659	0.407476	0.518519	0.323195	0.563379
RASL10B	0.34883	0.260601	0.491855	0.7785	0.340409	0.408973
ITFG3	0.34946	0.286593	0.89683	0.333412	0.323195	0.396486
BCKDHA	0.34946	0.218559	0.742423	0.3422	0.373993	0.591191
LOC100848407	0.349507	0.338946	0.379972	0.980035	0.301878	0.282241
SDHB	0.349617	0.251578	0.701262	0.543452	0.323195	0.437346
COMMD5	0.349617	0.256081	0.918278	0.336601	0.270142	0.477552
LTBR	0.349617	0.45077	0.62646	0.337083	0.262881	0.570911
SLC26A10	0.349902	0.350659	0.670495	0.339026	0.589327	0.304125
CISD3	0.349902	0.227445	0.877233	0.408309	0.418444	0.316531
NAA20	0.349902	0.281909	0.38319	0.529891	0.687954	0.367561
TMEM214	0.349902	0.243972	0.651992	0.649503	0.344492	0.380345
RNF19B	0.349902	0.861717	0.526087	0.299655	0.270142	0.412787
CA11	0.349902	0.245678	0.94712	0.328636	0.312687	0.417692
RABGAP1L	0.349902	0.219435	0.435134	0.305794	0.976309	0.425604
AP5B1	0.349902	0.222167	0.891141	0.370179	0.322419	0.45373
SYMPK	0.349902	0.386209	0.814998	0.301787	0.300922	0.458258
DNPEP	0.349902	0.223258	0.881002	0.448754	0.253505	0.476125
TRIM28	0.349902	0.296159	0.84996	0.305788	0.320056	0.491779
PSENEN	0.349902	0.244693	0.876494	0.303902	0.337016	0.508941
LOC101906706	0.349902	0.729425	0.462141	0.281795	0.276098	0.567858
SIM1	0.350643	0.281909	0.523233	0.349681	0.917028	0.270357
NDUFA2	0.350643	0.311391	0.577528	0.457507	0.549738	0.327718
RELT	0.350643	0.306462	0.579159	0.743342	0.305098	0.355469
COX7A1	0.350643	0.362588	0.763088	0.348868	0.370595	0.379922
MDC1	0.350643	0.298119	0.435416	0.373954	0.783263	0.38662
RAMP3	0.350643	0.625764	0.714168	0.28508	0.250531	0.464247
LTBP3	0.350707	0.344628	0.647606	0.349336	0.438697	0.432694
SERPINB1	0.350707	0.240466	0.577528	0.345596	0.697952	0.463521
LOC101903041	0.350707	0.254465	0.427542	0.285694	0.287398	0.99994
NLE1	0.350916	0.248497	0.926515	0.457935	0.259254	0.376341
TIMM10	0.352135	0.516342	0.792788	0.305788	0.321266	0.350805
FAM160A1	0.352491	0.296552	0.38319	0.472665	0.842847	0.304022
LOC613595	0.352491	0.260515	0.631437	0.702918	0.265771	0.466093
ZNF295	0.352816	0.324977	0.462141	0.39346	0.771324	0.337502
ROGDI	0.353859	0.233704	0.771369	0.629984	0.320056	0.362655
THYN1	0.353859	0.320945	0.842599	0.380688	0.263138	0.467836
RPS13	0.353859	0.279754	0.911474	0.301432	0.271578	0.507479
PEX6	0.353859	0.3226	0.830261	0.297037	0.301659	0.528954
BOLA-DMB	0.354258	0.294261	0.662273	0.32294	0.351309	0.629598
SOX18	0.354313	0.256081	0.756091	0.389012	0.491389	0.373701
ACAP3	0.35448	0.335286	0.648448	0.363545	0.508968	0.382765
RPS29	0.35448	0.285796	0.758277	0.347787	0.287414	0.603402
FBXL6	0.354811	0.495805	0.828182	0.285694	0.294338	0.408788
NT5DC3	0.354811	0.371819	0.409599	0.623262	0.351866	0.453272
NAT8	0.354927	0.262346	0.475068	0.998531	0.261354	0.276801
ZNF75A	0.354927	0.245053	0.47855	0.375899	0.951315	0.306742
ATP5H	0.354927	0.338946	0.624525	0.340071	0.687722	0.320872
C3H1orf122	0.354927	0.244852	0.89683	0.314404	0.326411	0.496977
FAM65C	0.356015	0.878842	0.450055	0.413517	0.298277	0.2972
MDFIC	0.356015	0.232986	0.58179	0.588533	0.539828	0.35982
LOC617875	0.356015	0.225376	0.694237	0.536384	0.465337	0.366776
AHCY	0.356557	0.386209	0.643836	0.514003	0.312436	0.39354
LOC516108	0.356873	0.37265	0.868467	0.305788	0.316291	0.424288
HSP90AA1	0.357189	0.237995	0.475068	0.926254	0.385192	0.326378
DRG2	0.357189	0.260678	0.881735	0.396332	0.337308	0.39499
LRRC55	0.357189	0.343941	0.406121	0.592989	0.416579	0.455043
ARFGAP2	0.357189	0.285915	0.763338	0.297121	0.461684	0.474131
ERCC6	0.357418	0.323462	0.486665	0.536382	0.684278	0.270357
DNAJB4	0.357418	0.260601	0.738888	0.65054	0.386272	0.276801
WEE1	0.357418	0.274601	0.562944	0.619143	0.564568	0.2791
ADIPOR2	0.357418	0.227445	0.580226	0.591197	0.684278	0.279852
MTSS1	0.357418	0.267418	0.53156	0.419416	0.85452	0.289351
MRP63	0.357418	0.38151	0.911474	0.328636	0.338673	0.303757
MAN1C1	0.357418	0.28349	0.38319	0.369155	0.973706	0.320872
SAP18	0.357418	0.267418	0.409599	0.362656	0.967852	0.343581
GRWD1	0.357418	0.263727	0.866783	0.523006	0.302779	0.350267
INCENP	0.357418	0.27199	0.695534	0.626091	0.324304	0.381759
METTL21E	0.357418	0.879642	0.409599	0.318422	0.335737	0.412787
CCS	0.357418	0.302887	0.908167	0.327048	0.315056	0.429519
TMTC1	0.357418	0.421994	0.444627	0.487385	0.416648	0.433844
DEAF1	0.357418	0.405578	0.775663	0.373954	0.284551	0.441705
TPX2	0.357418	0.248985	0.456195	0.681324	0.438876	0.455448
RABAC1	0.357418	0.242002	0.948088	0.288648	0.344492	0.464247
FAM59B	0.357418	0.243972	0.777588	0.516593	0.309629	0.468363
ECI1	0.357418	0.235486	0.83053	0.323857	0.457019	0.474131
GPS1	0.357418	0.320945	0.828182	0.369636	0.290795	0.474389
INPPL1	0.357418	0.567659	0.695534	0.29309	0.301659	0.474613
HPS1	0.357418	0.296159	0.713104	0.389012	0.383819	0.476125
C7H19orf70	0.357418	0.232922	0.880921	0.285694	0.44935	0.479503
TBRG4	0.357418	0.286539	0.813769	0.352205	0.333099	0.48788
IGF1R	0.357418	0.426253	0.469433	0.428699	0.388873	0.494458
NT5DC2	0.357418	0.328315	0.630776	0.526372	0.291502	0.494585
RPS16	0.357418	0.2378	0.946631	0.302869	0.307687	0.504026
ZFP82	0.357418	0.318986	0.384123	0.762387	0.301659	0.521192
HSF1	0.357418	0.397884	0.751941	0.28508	0.311415	0.552419
CSRNP1	0.357418	0.286539	0.631666	0.337379	0.4328	0.568908
ASL	0.357418	0.262245	0.807376	0.311573	0.334678	0.590251
ARFIP2	0.357418	0.260678	0.612894	0.438338	0.340318	0.61023
LOC101903837	0.357418	0.336996	0.758176	0.289166	0.298277	0.634266
GALNT11	0.357418	0.270999	0.588622	0.288648	0.386272	0.774094
LYPD6	0.357547	0.477823	0.472486	0.289166	0.418444	0.603402
KLHL22	0.357897	0.233704	0.886317	0.29169	0.433277	0.474986
LOC101907604	0.358188	0.331717	0.409599	0.621417	0.273265	0.629866
RPS17	0.358623	0.343455	0.892054	0.314519	0.327637	0.408788
BAHD1	0.358637	0.296159	0.585226	0.732682	0.290795	0.43224
FAHD2A	0.359134	0.232922	0.832346	0.783599	0.265794	0.304022
RARG	0.359134	0.286089	0.697335	0.676143	0.26359	0.430146
C4H7orf55	0.359134	0.232986	0.606839	0.627519	0.370489	0.474389
EPT1	0.35929	0.989729	0.409599	0.340722	0.272713	0.29603
UHRF1	0.35929	0.809106	0.432533	0.349336	0.365718	0.373701
RCAN1	0.35929	0.279754	0.803481	0.470979	0.323195	0.414714
CES2	0.35929	0.267572	0.577528	0.81337	0.263432	0.464247
GPR153	0.35929	0.375962	0.534856	0.313094	0.264089	0.858741
ACAD10	0.35929	0.322048	0.462141	0.314288	0.321266	0.911418
SLC9A2	0.360265	0.325704	0.460852	0.33512	0.878149	0.380345
CREB3L1	0.360265	0.267832	0.511859	0.288332	0.926554	0.430146
LOC519654	0.360265	0.426089	0.469433	0.48007	0.407478	0.444925
MYH7	0.360265	0.260678	0.742423	0.405656	0.40279	0.475656
RPL8	0.360265	0.232986	0.946631	0.296447	0.321266	0.523067
NCAPH2	0.360664	0.267418	0.814998	0.360948	0.344492	0.497945
PODXL	0.361374	0.300349	0.495802	0.614742	0.648216	0.270357
TCEA2	0.361374	0.233773	0.826817	0.348868	0.480129	0.443879
PGBD5	0.361374	0.275479	0.420676	0.60995	0.349334	0.610506
ACP5	0.361374	0.35113	0.501157	0.327048	0.425086	0.660672
LOC100847981	0.361541	0.946113	0.469433	0.373954	0.270993	0.320872
RABGGTA	0.361541	0.246538	0.926515	0.390874	0.297644	0.446724
KPTN	0.361541	0.278952	0.917422	0.302775	0.353383	0.453257
UNC119	0.361541	0.236954	0.75127	0.328636	0.326411	0.720036
PPP1R3D	0.361754	0.228795	0.435416	0.993129	0.425146	0.28164
NUFIP2	0.361754	0.279754	0.421336	0.75054	0.611876	0.292952
SFMBT2	0.361754	0.875244	0.526087	0.426189	0.272013	0.300887
NES	0.361754	0.464624	0.624525	0.632626	0.291502	0.311843
LOXL4	0.361754	0.236954	0.585226	0.722121	0.4882	0.334674
C11H2orf18	0.361754	0.251578	0.551369	0.987548	0.271578	0.357813
PLN	0.361754	0.228367	0.585226	0.976492	0.268776	0.388263
C7H5orf54	0.361754	0.232986	0.596085	0.362621	0.835454	0.39354
ACE	0.361754	0.293955	0.614324	0.337083	0.743896	0.396486
ZNRF1	0.361754	0.565243	0.686813	0.349336	0.281012	0.456312
TRIM27	0.361754	0.260601	0.751941	0.482293	0.351309	0.464247
ANAPC11	0.361754	0.241877	0.946631	0.289166	0.37863	0.464501
GIT1	0.361754	0.331717	0.751941	0.431575	0.321266	0.466186
TMEM101	0.361754	0.391235	0.855192	0.29309	0.279846	0.508345
PIM2	0.361754	0.233554	0.782006	0.509673	0.273759	0.551862
RPS20	0.361754	0.232986	0.910587	0.337083	0.272713	0.596691
TESK2	0.361754	0.256601	0.40169	0.495275	0.503462	0.613327
RASL11B	0.361754	0.247324	0.539205	0.615154	0.265771	0.685253
S100A14	0.361969	0.46123	0.788263	0.490485	0.275042	0.306428
LEMD2	0.361969	0.260601	0.911474	0.345596	0.344492	0.453168
CAPN15	0.362003	0.296552	0.644917	0.375899	0.730792	0.316531
ARPC4	0.362165	0.354096	0.897796	0.390874	0.290559	0.366162
GPAM	0.362476	0.329402	0.788263	0.362621	0.457289	0.360244
C25H7orf26	0.362476	0.46123	0.792997	0.299655	0.293075	0.494585
PFKL	0.362498	0.567509	0.650056	0.348868	0.376505	0.375237
TRAPPC2L	0.362498	0.418038	0.598293	0.491835	0.354222	0.408788
LOC101905897	0.362498	0.273891	0.437632	0.33512	0.738161	0.574996
DNM2	0.364415	0.504895	0.749137	0.295839	0.305136	0.491779
DYNLT1	0.36447	0.405578	0.893356	0.346547	0.289635	0.388263
CYGB	0.364836	0.327606	0.474894	0.389012	0.871056	0.320872
LOC518495	0.364976	0.317612	0.560471	0.293612	0.967312	0.304641
PTI	0.364976	0.493513	0.624525	0.509204	0.323927	0.363319
LOC100141258	0.364976	0.359312	0.72103	0.355602	0.504653	0.369501
CD97	0.364976	0.409057	0.562944	0.468237	0.44935	0.379922
ALKBH7	0.364976	0.233704	0.905691	0.407817	0.392816	0.38261
CDK3	0.364976	0.233704	0.880921	0.536382	0.301659	0.417692
C18H19orf55	0.364976	0.242002	0.62646	0.722121	0.33731	0.458258
GMPPA	0.364976	0.273891	0.904682	0.360948	0.293443	0.481081
DCX	0.364976	0.819743	0.395501	0.370179	0.291038	0.495691
UBE2C	0.364976	0.30534	0.749137	0.390874	0.309244	0.564938
LOC515578	0.364976	0.405578	0.484639	0.491835	0.323911	0.564938
HS3ST2	0.364988	0.340345	0.491855	0.600574	0.515964	0.35981
MAPK4	0.364988	0.38151	0.575991	0.643998	0.346377	0.363319
SLC25A42	0.364988	0.348916	0.558997	0.29309	0.847651	0.384447
IL4I1	0.364988	0.269399	0.787266	0.451191	0.321266	0.497613
DYNLRB2	0.365096	0.469911	0.456195	0.327048	0.781745	0.363319
C23H6orf132	0.365096	0.259673	0.577528	0.552042	0.576429	0.391588
TXNRD2	0.365096	0.241889	0.918278	0.436149	0.271578	0.474986
SMTNL1	0.365096	0.314037	0.930473	0.311573	0.293075	0.482003
FAM21A	0.365096	0.38317	0.496314	0.551777	0.332013	0.514824
ABCC5	0.365337	0.296159	0.484956	0.769617	0.465337	0.341506
LOC100851276	0.365337	0.506386	0.664384	0.399309	0.385439	0.350267
MED27	0.365337	0.326915	0.685123	0.292711	0.316291	0.767182
LEPREL2	0.365678	0.433173	0.580226	0.348868	0.324304	0.616232
ZNF48	0.365736	0.264354	0.813769	0.371952	0.376537	0.491779
PSMB4	0.366328	0.356076	0.83053	0.402323	0.270009	0.475656
CARKD	0.366486	0.325753	0.639193	0.466652	0.512241	0.369904
OCEL1	0.366486	0.263727	0.776215	0.536384	0.27015	0.515848
SPNS1	0.366486	0.358667	0.676112	0.32175	0.385192	0.578953
SH3D19	0.366538	0.241734	0.422111	0.580925	0.872586	0.320872
JMJD1C	0.366538	0.281909	0.451628	0.439824	0.919625	0.320872
LOC100848090	0.366538	0.78925	0.746669	0.302297	0.271578	0.362032
HIGD1D	0.366538	0.305874	0.409599	0.383036	0.911694	0.39354
TOR4A	0.366538	0.27601	0.89683	0.359969	0.311415	0.482003
SAMD4B	0.366538	0.234807	0.460852	0.401159	0.767886	0.533514
MCCD1	0.366598	0.379376	0.435416	0.521477	0.687954	0.316531
LOC101902039	0.366598	0.666265	0.724005	0.311573	0.323195	0.388221
APOA1BP	0.366598	0.292617	0.887115	0.336343	0.406349	0.409761
PLOD1	0.366598	0.296552	0.726112	0.520083	0.365024	0.425604
C9H6orf70	0.366598	0.314037	0.8171	0.468237	0.299324	0.443879
C23H6orf226	0.366598	0.422551	0.758421	0.332529	0.351056	0.46845
MEPCE	0.366598	0.264229	0.747168	0.383064	0.444399	0.491779
CHD7	0.366598	0.245678	0.505814	0.348384	0.833519	0.491779
XRCC1	0.366598	0.325704	0.756091	0.392116	0.32655	0.519607
EGFL7	0.366598	0.405578	0.757272	0.29309	0.294338	0.614186
TRPM7	0.366649	0.346006	0.437632	0.75054	0.442413	0.361783
ATP6V0B	0.366649	0.279754	0.872794	0.419416	0.289635	0.489232
RSPO3	0.366649	0.336651	0.68076	0.35326	0.407478	0.527464
CYBA	0.366649	0.342261	0.756091	0.419316	0.275042	0.541511
RPS19	0.366649	0.236954	0.941748	0.336601	0.271578	0.588206
ARHGEF18	0.366668	0.284658	0.756091	0.346547	0.325184	0.636861
GGACT	0.366938	0.296586	0.586248	0.679794	0.493438	0.298276
LOC505383-2	0.366938	0.252695	0.770691	0.359532	0.655622	0.371375
RNF213	0.367311	0.672823	0.435134	0.360948	0.477984	0.39354
ALKBH4	0.367311	0.284074	0.963826	0.355976	0.280931	0.425604
C5H12orf10	0.367311	0.270999	0.799322	0.313094	0.418772	0.556534
ME3	0.367311	0.23756	0.660865	0.60995	0.28679	0.601741
NDUFA10	0.367699	0.244522	0.757819	0.407817	0.677345	0.337416
GOLGA7B	0.367699	0.60039	0.597874	0.29309	0.493438	0.394553
ABCC10	0.367699	0.308777	0.798657	0.345596	0.487192	0.417692
GTF3C5	0.367699	0.312265	0.874577	0.337379	0.301878	0.533514
KCNK2	0.367699	0.242002	0.904682	0.360948	0.277332	0.583684
PFKFB4	0.367885	0.246538	0.923284	0.638097	0.271578	0.316531
CHL1	0.367885	0.34526	0.649604	0.733286	0.337016	0.318535
CLIC4	0.367885	0.355646	0.53594	0.470979	0.654568	0.342562
RGMA	0.367885	0.243201	0.582855	0.604512	0.510636	0.430146
RPGRIP1	0.367885	0.317895	0.481945	0.516593	0.526501	0.474389
PACS1	0.368934	0.46123	0.75127	0.416598	0.305136	0.424141
TCN2	0.368934	0.296893	0.815421	0.328636	0.370762	0.537409
GPAA1	0.369586	0.389539	0.930473	0.297121	0.271578	0.474389
ZER1	0.369704	0.262346	0.802123	0.448867	0.356266	0.475656
NUDT14	0.370395	0.260601	0.975313	0.420077	0.293625	0.369904
NELFB	0.370395	0.296159	0.894324	0.355976	0.392324	0.39499
DKK2	0.370583	0.28223	0.577713	0.498124	0.349222	0.622784
GRN	0.370652	0.246538	0.673016	0.375376	0.691044	0.433844
ZNF575	0.370825	0.318491	0.89917	0.302297	0.287414	0.57654
NPRL3	0.371031	0.241734	0.881298	0.409332	0.290795	0.564977
B3GALT4	0.37125	0.28223	0.909116	0.353774	0.302524	0.497945
ERI3	0.372493	0.262346	0.88782	0.411952	0.346998	0.445455
PRKCSH	0.372493	0.433545	0.695534	0.419316	0.32655	0.470286
UBALD1	0.372493	0.246994	0.963826	0.330279	0.289635	0.525303
TONSL	0.372493	0.365648	0.75127	0.337083	0.365521	0.528149
VANGL1	0.372749	0.38151	0.690547	0.526686	0.324304	0.430146
CLN3	0.37353	0.375962	0.705464	0.399949	0.316291	0.549833
CCL14	0.37353	0.236954	0.671286	0.302299	0.703211	0.555376
ADK	0.373797	0.428508	0.409599	0.416884	0.798386	0.349711
RAPGEF5	0.374319	0.246058	0.486424	0.582118	0.44935	0.593196
ZIC4	0.374914	0.471257	0.865614	0.316223	0.405541	0.320872
ARHGAP18	0.374914	0.350657	0.418462	0.971206	0.293443	0.406982
LRRC24	0.374914	0.336998	0.898705	0.42539	0.272013	0.431659
TCAP	0.374914	0.242002	0.845566	0.60995	0.299324	0.433612
FTH1	0.374914	0.242393	0.710259	0.75037	0.321266	0.438
TAF10	0.374914	0.331717	0.791316	0.473949	0.324185	0.443609
PPP2R5D	0.374914	0.260678	0.776332	0.624591	0.301026	0.458258
ATP5B	0.374914	0.246538	0.615919	0.637951	0.417703	0.46835
AKR1A1	0.374914	0.323462	0.874948	0.333269	0.340661	0.502894
MDFI	0.374914	0.272953	0.663835	0.512056	0.344492	0.563379
LOC100849030	0.374914	0.304033	0.574863	0.360948	0.514824	0.595425
ACVRL1	0.375238	0.333296	0.742423	0.491651	0.506443	0.2972
ZNF608	0.375238	0.260601	0.462141	0.997835	0.334923	0.375237
CDK9	0.375238	0.296159	0.690547	0.470979	0.364645	0.530962
TMEM102	0.375457	0.331717	0.931133	0.318422	0.372256	0.412787
PEX16	0.375457	0.279194	0.899371	0.345596	0.419436	0.423548
LPIN1	0.375457	0.279754	0.456195	0.490485	0.637588	0.507479
TSC22D4	0.375457	0.251578	0.83708	0.327048	0.430016	0.554509
TMEM205	0.375457	0.262176	0.802123	0.3422	0.370054	0.618173
LOC100848991	0.375626	0.246538	0.427542	0.960558	0.476343	0.346703
RRP12	0.375626	0.452337	0.70612	0.330279	0.469053	0.425604
ACD	0.37565	0.331717	0.851209	0.40055	0.377007	0.406449
C11H9orf69	0.37565	0.300398	0.713104	0.55219	0.366189	0.445028
CKMT2	0.375705	0.248541	0.612894	0.42539	0.734946	0.430146
CCDC85B	0.37645	0.359312	0.979116	0.300277	0.290559	0.424394
HMGCL	0.376621	0.244522	0.758421	0.3422	0.646892	0.46845
REPIN1	0.376621	0.322491	0.762353	0.354627	0.338623	0.599731
MRPL53	0.376667	0.256146	0.683705	0.618412	0.44935	0.397676
C5H12orf73	0.376667	0.406204	0.807376	0.355795	0.322419	0.476125
C29H11orf68	0.376667	0.260601	0.837047	0.371952	0.405541	0.497945
NKAIN1	0.376667	0.353295	0.783484	0.375368	0.289635	0.585907
SNX17	0.377014	0.443128	0.884597	0.311573	0.29655	0.470286
ERRFI1	0.377187	0.296552	0.75127	0.500443	0.400822	0.424026
C5H12orf44	0.377738	0.269679	0.676112	0.650584	0.468195	0.350267
TNFAIP1	0.377738	0.399968	0.65144	0.503587	0.406019	0.391588
WNK2	0.377738	0.272339	0.62646	0.318422	0.871637	0.424858
ZMAT5	0.377738	0.244522	0.948088	0.43278	0.275042	0.475656
CACNG1	0.377738	0.274601	0.979116	0.326156	0.290795	0.486428
TMEM115	0.377738	0.242002	0.867975	0.311573	0.352682	0.65893
PCYOX1L	0.377738	0.244693	0.624525	0.4594	0.36987	0.700447
LOC100337244-2	0.377935	0.557	0.799927	0.445478	0.294338	0.320045
NDUFB6	0.377935	0.291031	0.528311	0.525438	0.736326	0.363319
KDM8	0.377935	0.246956	0.963826	0.364574	0.377293	0.391588
SLC29A2	0.378282	0.243972	0.868467	0.717128	0.278781	0.382765
ZNF346	0.378282	0.273446	0.469433	0.355025	0.986159	0.389394
LOC539517	0.378282	0.250174	0.72347	0.407817	0.620505	0.443609
TMEM147	0.378282	0.260515	0.909113	0.35326	0.374189	0.483645
CENPB	0.378282	0.429456	0.861084	0.311573	0.301026	0.507491
RFC2	0.37832	0.306462	0.849503	0.591266	0.349259	0.306428
ZNF593	0.37832	0.265166	0.946291	0.38318	0.289052	0.502651
ART3	0.378601	0.413541	0.511859	0.911955	0.300677	0.334674
CEP76	0.378601	0.244522	0.737777	0.490485	0.640695	0.357813
NDUFB3	0.378931	0.286539	0.420676	0.383064	0.990071	0.361783
RPLP2	0.378931	0.260601	0.932338	0.315516	0.346869	0.540702
ZNF366	0.379167	0.338946	0.514481	0.472533	0.802373	0.318535
GRHPR	0.379167	0.342093	0.787266	0.305788	0.466645	0.497613
UBE2T	0.379848	0.426132	0.774715	0.371279	0.33731	0.474389
LOC100140207	0.379848	0.336449	0.432056	0.360018	0.733438	0.556992
C22H3orf62	0.379959	0.265641	0.782616	0.419416	0.432269	0.489094
RAB24	0.379959	0.386209	0.747504	0.313939	0.413616	0.525985
TMCO6	0.380262	0.296552	0.602229	0.626091	0.355029	0.504026
PCDHGB6	0.380546	0.274601	0.429527	0.333269	0.508258	0.889607
LOC100848355	0.380568	0.251578	0.883314	0.473533	0.385439	0.406982
LOC515624-2	0.380568	0.643825	0.612894	0.328636	0.32655	0.523067
NTN4	0.38163	0.260678	0.724576	0.373954	0.856539	0.311637
ATP5L	0.38163	0.361861	0.664583	0.373954	0.735964	0.319613
LSM11	0.38163	0.658299	0.539205	0.536384	0.301026	0.407043
FHL3	0.38163	0.305874	0.977084	0.321183	0.301659	0.469837
ZNF446	0.38163	0.428508	0.703083	0.450981	0.289689	0.525303
URB2	0.38163	0.262346	0.550912	0.528748	0.515272	0.538392
RNF14	0.38163	0.325948	0.500283	0.523006	0.442668	0.564791
SYNPO	0.38163	0.365874	0.673552	0.327048	0.406337	0.620598
DHX34	0.38163	0.25546	0.777588	0.399309	0.302524	0.715018
CENPV	0.381814	0.388041	0.895943	0.348868	0.290795	0.475656
PER1	0.381866	0.285915	0.756091	0.405295	0.647363	0.361783
MPV17	0.381866	0.451973	0.688931	0.305788	0.533519	0.458692
C6H4orf48	0.382345	0.326018	0.876494	0.473201	0.392678	0.320872
ADORA2A	0.382637	0.262346	0.977928	0.337379	0.38273	0.408373
TMEM203	0.382637	0.260678	0.888809	0.48007	0.32515	0.458692
DNAJB9	0.38363	0.264354	0.429527	0.99744	0.406349	0.350677
CYCS	0.38363	0.330897	0.435134	0.471086	0.8826	0.35981
UBA7	0.38363	0.470132	0.650056	0.34502	0.56785	0.406185
ZNF17	0.38363	0.27264	0.580226	0.937064	0.312436	0.417692
RNF217	0.38363	0.294261	0.582855	0.369952	0.76742	0.463575
PFN1	0.38363	0.28223	0.928687	0.346547	0.344492	0.495796
LOC615727	0.38363	0.344711	0.652672	0.370179	0.503462	0.507479
TMEM64	0.383858	0.829495	0.432533	0.582799	0.290795	0.369501
C5H12orf39	0.383858	0.39504	0.425982	0.314519	0.590226	0.694373
SCAMP4	0.384146	0.45077	0.782006	0.345679	0.346377	0.491779
COL11A1	0.385174	0.684862	0.571709	0.333269	0.344492	0.519053
CCDC162P	0.385948	0.274601	0.862108	0.449159	0.556075	0.300887
LOC101903905	0.385948	0.374839	0.749518	0.483251	0.339491	0.45882
CCDC22	0.385948	0.344169	0.948088	0.311573	0.324185	0.468003
LRCH4	0.385948	0.274246	0.89683	0.343894	0.431788	0.469674
LOC618217	0.385948	0.53212	0.62646	0.380517	0.327417	0.537409
LOC531692	0.385948	0.334206	0.808922	0.385841	0.326411	0.549833
WDR25	0.385948	0.265268	0.878708	0.363545	0.333099	0.585383
ARHGAP44	0.38615	0.60039	0.447924	0.375899	0.294338	0.712589
FAM101A	0.38615	0.256259	0.75127	0.396591	0.312436	0.757897
IER5L	0.38615	0.331103	0.670495	0.349964	0.323195	0.771315
ROR1	0.386159	0.274601	0.82299	0.752598	0.344492	0.2972
SPPL2B	0.386159	0.310084	0.899102	0.311573	0.47193	0.433844
LOC522540	0.386159	0.294045	0.456195	0.353593	0.88194	0.504026
LOC101906340	0.386337	0.372874	0.83053	0.316223	0.417536	0.477552
TCEA3	0.386485	0.271777	0.738888	0.500837	0.677749	0.310335
SLX1A	0.386485	0.246538	0.89683	0.523262	0.348571	0.418979
RHBDD3	0.386485	0.246058	0.972549	0.349336	0.340661	0.474986
ZCCHC2	0.386485	0.506386	0.583974	0.349336	0.431307	0.520245
NINJ2	0.386485	0.260601	0.470695	0.938566	0.307687	0.542579
S100G	0.386485	0.474651	0.579159	0.473851	0.296497	0.587067
CX3CL1	0.387109	0.267832	0.484639	0.384015	0.790553	0.561581
LOC536642-2	0.38722	0.296552	0.881002	0.482045	0.405449	0.352875
LRP10	0.38722	0.274601	0.840062	0.42539	0.3085	0.59289
HOXA4	0.38722	0.34339	0.571484	0.32294	0.598053	0.618173
U2AF1	0.387492	0.25085	0.574863	0.998531	0.301026	0.370666
ZBTB47	0.387492	0.568514	0.860009	0.333269	0.290795	0.433844
RECQL5	0.387492	0.296552	0.718739	0.370179	0.62523	0.458258
PNKD	0.388517	0.260601	0.917422	0.621673	0.289635	0.389394
LOC516719	0.388755	0.497917	0.695534	0.536652	0.301659	0.421729
TSPYL2	0.388923	0.264354	0.514481	0.770171	0.687954	0.309323
TOMM20	0.388923	0.41157	0.465973	0.934056	0.289635	0.417692
HOGA1	0.388923	0.422551	0.596854	0.457342	0.468941	0.453168
GPC1	0.388923	0.286539	0.799927	0.347787	0.486028	0.515848
SNAP91	0.388923	0.595574	0.535268	0.346547	0.408098	0.533514
HAGH	0.388923	0.251487	0.8076	0.363545	0.41001	0.600651
PCBP4	0.388996	0.34099	0.902895	0.360948	0.35776	0.444925
CRTC2	0.388996	0.446864	0.763088	0.349336	0.383819	0.476017
LOC789018	0.389519	0.340345	0.957852	0.369155	0.321929	0.404366
ZDHHC14-2	0.389634	0.421014	0.632793	0.495275	0.302526	0.567397
B3GALT1	0.389863	0.412708	0.8076	0.355976	0.498328	0.35981
BRPF1	0.389863	0.267832	0.53156	0.705018	0.465337	0.48837
FBL	0.389991	0.260758	0.881002	0.495275	0.345747	0.464247
FBXW10	0.389991	0.284658	0.585226	0.516593	0.444444	0.57811
PSMB6	0.390902	0.328093	0.880921	0.468237	0.290795	0.476017
CAMSAP3	0.390932	0.291317	0.948088	0.355976	0.346943	0.458445
PRADC1	0.391006	0.274601	0.963826	0.43138	0.293075	0.438
NOSIP	0.391006	0.260678	0.915578	0.440666	0.333779	0.481081
SPTB	0.391048	0.366575	0.663835	0.383036	0.574958	0.455591
YIF1A	0.391144	0.334569	0.78844	0.333412	0.346943	0.64904
HSF4	0.39149	0.2623	0.911474	0.320048	0.646892	0.371375
TTC38	0.39149	0.286593	0.88782	0.432954	0.312183	0.515848
POLR3H	0.391986	0.307192	0.83053	0.713625	0.319566	0.342038
CDK5	0.391986	0.38632	0.883314	0.346361	0.301659	0.527237
BCL7C	0.392707	0.511369	0.845566	0.362621	0.342277	0.394281
LOC615514	0.392707	0.463616	0.652707	0.448867	0.435946	0.41899
CCDC6	0.392707	0.74022	0.44177	0.552906	0.32655	0.426278
CDH23	0.392707	0.334693	0.651992	0.333269	0.776387	0.440765
RPL29	0.392707	0.283365	0.946631	0.327542	0.320056	0.571447
TMEM241	0.393136	0.274148	0.558997	0.398347	0.987616	0.318535
HEXIM2	0.393136	0.279194	0.852057	0.532019	0.312436	0.490961
POLR2A-2	0.39415	0.296159	0.57802	0.337083	0.96937	0.391588
C7H5orf15	0.39432	0.580152	0.483556	0.342046	0.613068	0.467675
DOCK6	0.395336	0.364211	0.753865	0.354223	0.554988	0.433844
ARMC7	0.395376	0.521266	0.940147	0.346547	0.324304	0.320872
ZMYND8	0.395376	0.59084	0.530024	0.558587	0.383819	0.394655
ZFYVE21	0.395376	0.462289	0.8171	0.406293	0.35671	0.406185
CHCHD6	0.395376	0.267418	0.847132	0.348868	0.537243	0.479503
LMF1	0.395984	0.342375	0.972549	0.337083	0.309629	0.45373
RPS10	0.396133	0.267832	0.963826	0.327048	0.378604	0.482003
PHOSPHO1	0.396133	0.267832	0.782616	0.468237	0.357075	0.581321
NDUFS1	0.397025	0.317895	0.583139	0.504874	0.698737	0.400795
LOC783680	0.397336	0.267418	0.491855	0.979711	0.446512	0.350267
FLOT1	0.397336	0.471257	0.858127	0.32294	0.399398	0.425604
PAK1	0.397336	0.572535	0.437632	0.360948	0.308127	0.80153
ZNF784	0.397467	0.388041	0.910587	0.325811	0.313836	0.522619
UROS	0.397923	0.286005	0.860078	0.405737	0.431788	0.471711
ARL10	0.398494	0.714668	0.645598	0.537521	0.294338	0.350267
HSPA12B	0.398889	0.336375	0.704463	0.539687	0.393192	0.474389
CDYL	0.398889	0.405578	0.652685	0.431687	0.322327	0.634456
PCED1A	0.39916	0.345813	0.861098	0.651505	0.323195	0.316531
FZD8	0.39916	0.555908	0.530024	0.536384	0.44935	0.38662
COQ4	0.39916	0.267832	0.943584	0.358877	0.327417	0.555336
FRMD8	0.39916	0.523219	0.651992	0.325811	0.398444	0.570834
ADIPOQ	0.39916	0.27264	0.738888	0.57469	0.301659	0.624286
LOC513767	0.39916	0.264354	0.742423	0.328339	0.393192	0.803556
SEMA4G	0.399624	0.502401	0.747504	0.419416	0.424425	0.370015
INPP5D	0.399624	0.267572	0.491855	0.639492	0.782278	0.38662
ZFP36	0.399624	0.267418	0.596854	0.346547	0.982348	0.391455
VSTM4	0.399624	0.286005	0.489135	0.351639	0.986179	0.43732
ATP6V1E2	0.399624	0.457702	0.588622	0.420086	0.541306	0.447998
HSD17B10	0.399624	0.282123	0.905691	0.445478	0.355318	0.464247
MTCH1	0.399624	0.374995	0.800323	0.482983	0.333779	0.467836
PIGW	0.399624	0.827611	0.533118	0.364841	0.344492	0.469728
TADA3	0.399624	0.306462	0.882639	0.348169	0.435916	0.482003
KAT8	0.399624	0.325704	0.879829	0.396081	0.365718	0.48788
NDUFB10	0.399624	0.274601	0.894173	0.355338	0.431303	0.494458
RNF181	0.399624	0.256601	0.957442	0.349336	0.338396	0.538624
SULT1C4-2	0.399624	0.529135	0.663835	0.362621	0.313182	0.612406
TMEM176A	0.399624	0.342996	0.76455	0.356311	0.298277	0.741145
SMAD6	0.399645	0.955558	0.509118	0.384293	0.376505	0.311843
LOC100297621	0.399645	0.348856	0.462141	0.81337	0.574958	0.335318
HIGD1B	0.399645	0.260601	0.818897	0.645151	0.449437	0.341505
LOC101905499	0.399645	0.271358	0.533118	0.980374	0.301711	0.476125
SCAMP3	0.399645	0.52206	0.778927	0.349336	0.325184	0.507479
SLC39A3	0.399645	0.324763	0.941748	0.346361	0.301659	0.558429
SURF1	0.399645	0.260601	0.950395	0.328636	0.333779	0.592476
SLC35A4	0.400225	0.326785	0.856029	0.399146	0.372493	0.504026
EBPL	0.400508	0.54181	0.828182	0.456622	0.344492	0.318535
NAGLU	0.400508	0.302319	0.839442	0.48007	0.515964	0.350267
MRPS12	0.401189	0.454816	0.879086	0.516942	0.313836	0.325082
LBX1	0.401189	0.474651	0.786596	0.355025	0.325607	0.538997
SELENBP1	0.40141	0.266066	0.845125	0.346547	0.435946	0.603402
PRR15L	0.4022	0.569232	0.821662	0.375394	0.323195	0.416578
CD320	0.4022	0.294045	0.947771	0.36547	0.392058	0.438
MRPL2	0.402247	0.262346	0.860185	0.390874	0.585847	0.425604
CLIP2	0.402247	0.262245	0.664583	0.514311	0.375638	0.672488
TPPP	0.402376	0.784124	0.637764	0.477293	0.332013	0.322468
SLC6A1	0.402487	0.27199	0.530236	0.592989	0.834222	0.364587
LOC101906477	0.402487	0.262346	0.452029	0.725587	0.773022	0.393051
SLC25A29	0.402487	0.342093	0.910587	0.346547	0.452132	0.416578
WDYHV1	0.402487	0.314374	0.749137	0.594038	0.344492	0.491779
RRM1	0.402845	0.45077	0.491855	0.744233	0.320056	0.507029
SSBP4	0.403661	0.477823	0.875214	0.362621	0.376894	0.391455
ACSF3	0.403661	0.696767	0.773767	0.346361	0.346377	0.394921
ZNF43	0.404007	0.31551	0.762353	0.490485	0.56785	0.375237
ASMTL-2	0.404007	0.279754	0.802703	0.352943	0.763552	0.384689
MAST3	0.404007	0.260515	0.845125	0.511328	0.502114	0.405789
RAMP2	0.404007	0.388995	0.815421	0.486996	0.366189	0.415898
TUFT1	0.404007	0.348856	0.534856	0.536229	0.666343	0.431581
WASH1	0.404007	0.361861	0.963826	0.336139	0.33879	0.445455
LOC100299025	0.404007	0.314876	0.571998	0.55219	0.493565	0.542579
LOC781663	0.404415	0.27568	0.446274	0.345401	0.98174	0.524207
MAFF	0.404415	0.262346	0.558997	0.498124	0.507209	0.668185
ANKRD16	0.40451	0.549753	0.875599	0.326437	0.355029	0.421371
OARD1	0.40462	0.356288	0.555244	0.333269	0.864696	0.476125
C21H14orf79	0.404953	0.28168	0.799927	0.582118	0.480129	0.375237
SLC25A33	0.404953	0.260601	0.748707	0.608023	0.42519	0.474986
SNRPA	0.404953	0.326018	0.887418	0.445478	0.327548	0.491779
FAM89B	0.404953	0.365762	0.926515	0.348868	0.301026	0.537451
TUBA4A	0.404953	0.269458	0.876494	0.463235	0.312436	0.5901
MUTYH	0.406064	0.287261	0.695534	0.445478	0.795972	0.366162
EDC4	0.406064	0.294261	0.742346	0.365867	0.576973	0.539708
ABI3	0.406161	0.272953	0.756091	0.356631	0.826846	0.402782
LOC101904162	0.406161	0.277049	0.489135	0.95267	0.348178	0.497945
MAP1A	0.406211	0.28223	0.868504	0.538761	0.4882	0.339101
SPP2	0.406211	0.817958	0.695534	0.360948	0.331198	0.396309
SLC2A12	0.406211	0.714922	0.514481	0.360948	0.560944	0.402782
MNT	0.406211	0.323462	0.623573	0.765541	0.425146	0.409867
LOC509808	0.406211	0.409346	0.469433	0.684156	0.514108	0.425604
TMEM104	0.406211	0.262346	0.724005	0.670294	0.309629	0.596741
PHB2	0.406211	0.267418	0.868515	0.36547	0.393192	0.604626
DIAPH1-2	0.406211	0.274601	0.526133	0.4575	0.534722	0.715269
RAB35	0.406898	0.572535	0.727051	0.528352	0.344492	0.363319
FLNB	0.406898	0.307192	0.606839	0.445478	0.852323	0.386816
LOC101908204	0.406898	0.515943	0.456195	0.903203	0.323195	0.391588
RND3	0.406898	0.279754	0.660691	0.431031	0.8463	0.394553
MYL5	0.406898	0.384768	0.911474	0.467357	0.323195	0.396486
DDX41	0.406898	0.328449	0.871858	0.528352	0.316291	0.474131
NDUFA1	0.406898	0.364436	0.610674	0.386936	0.706778	0.474389
C11H9orf50	0.406898	0.341846	0.917422	0.347787	0.394142	0.474986
ATG7	0.406898	0.312265	0.931452	0.383064	0.364645	0.476125
PIK3IP1	0.406898	0.316989	0.930473	0.420319	0.316291	0.497945
RPL37A	0.406898	0.296552	0.886317	0.39456	0.35671	0.552419
MTA1	0.406898	0.379158	0.573924	0.582355	0.387246	0.559331
ZC3H3	0.406898	0.272953	0.851209	0.346547	0.467388	0.57856
MBP	0.406898	0.653074	0.624525	0.328636	0.344492	0.603226
PPP1R14C-2	0.406898	0.532129	0.495458	0.327542	0.442413	0.721358
PRUNE2	0.407263	0.793528	0.475068	0.426189	0.323195	0.537409
THOP1	0.407392	0.299972	0.84637	0.419316	0.576289	0.392226
MRC1	0.408582	0.683407	0.469433	0.399309	0.312436	0.678623
LOC615263	0.408664	0.28223	0.577528	0.373134	0.552815	0.749935
C4H7orf29	0.409106	0.962922	0.65144	0.348868	0.316291	0.350075
RFX2	0.409106	0.565159	0.738888	0.346547	0.535407	0.373701
LOC101907303	0.409106	0.269458	0.53156	0.795916	0.646892	0.384342
ALPL	0.409106	0.300194	0.963826	0.468237	0.344492	0.38662
TSPAN5	0.409106	0.309267	0.59462	0.886345	0.408171	0.391588
CA14	0.409106	0.729899	0.813405	0.346547	0.302526	0.417365
HDHD3	0.409106	0.296483	0.979116	0.397341	0.349222	0.424288
EIF6	0.409106	0.308304	0.858127	0.457507	0.411584	0.464722
PLEK	0.409106	0.296159	0.849503	0.552906	0.344492	0.479503
OTOP1	0.409106	0.263727	0.837662	0.491546	0.413317	0.502212
TMEM219	0.409106	0.267572	0.980441	0.337083	0.306239	0.562422
PMM1	0.409106	0.280464	0.883314	0.328339	0.463801	0.572247
CIB1	0.409707	0.50211	0.734598	0.507191	0.406019	0.366162
DNAJC12	0.409707	0.296516	0.462141	0.983752	0.316291	0.523951
RCAN2	0.409815	0.37265	0.624525	0.586501	0.35776	0.560618
AP1M1	0.409906	0.303536	0.911474	0.419416	0.333779	0.523661
SHF	0.410278	0.315577	0.989465	0.346547	0.34717	0.391588
HAUS7	0.410316	0.836868	0.786567	0.346547	0.321266	0.363319
MEN1	0.410316	0.350657	0.865614	0.480428	0.401303	0.408788
SSSCA1	0.410316	0.405578	0.91548	0.416608	0.338623	0.423548
IPP	0.410316	0.354384	0.475068	0.593578	0.684278	0.450713
ZNF513	0.410316	0.350657	0.802703	0.595564	0.316291	0.470286
PPP1R12C	0.410316	0.477823	0.857925	0.328636	0.378961	0.486428
RPL10	0.410316	0.296159	0.946866	0.346361	0.374189	0.528149
TOR3A	0.410316	0.433173	0.747504	0.373954	0.408171	0.533018
RFX5	0.410316	0.286593	0.51455	0.444542	0.405449	0.882147
LOC616903	0.410781	0.360978	0.47	0.894514	0.492322	0.375222
TMTC4	0.410781	0.345813	0.585775	0.482017	0.605342	0.494795
MINK1	0.411309	0.373023	0.660152	0.454745	0.463495	0.537614
IMPA2	0.412592	0.324611	0.926515	0.445478	0.444444	0.361783
CCDC107	0.412592	0.277049	0.854148	0.675848	0.377293	0.391455
COMMD9	0.412592	0.277326	0.931452	0.45509	0.321266	0.52728
UBL5	0.412935	0.274601	0.902673	0.682839	0.321266	0.397262
LOC618756	0.413071	0.279754	0.906269	0.656735	0.336616	0.376566
MAD2L2	0.413071	0.274601	0.987859	0.3422	0.370762	0.453257
CPSF1	0.413071	0.379158	0.75127	0.334372	0.604102	0.491779
ZNF133	0.413759	0.270999	0.800274	0.658233	0.351309	0.481081
HMGN4-2	0.414506	0.323462	0.599283	0.994851	0.330201	0.355318
TRAF4	0.414538	0.313	0.973344	0.349336	0.35671	0.474389
WDR18	0.414538	0.296159	0.604135	0.33512	0.928482	0.48788
USP42	0.414538	0.33503	0.469433	0.385615	0.776387	0.614499
PGS1	0.414818	0.277326	0.67483	0.371952	0.622431	0.625401
BCL2L13	0.415935	0.456316	0.754069	0.415926	0.444444	0.458692
ZNF750	0.415935	0.296552	0.519508	0.815694	0.435916	0.503118
STK11	0.416784	0.537183	0.702698	0.482983	0.341163	0.475656
HSPA1A	0.416828	0.299296	0.621981	0.538614	0.642024	0.474986
NRIP1	0.419062	0.382055	0.484956	0.337379	0.988039	0.424288
ALS2CL	0.419155	0.331572	0.802703	0.416598	0.715301	0.349711
MRPS18A	0.419155	0.369635	0.979116	0.333269	0.383819	0.406982
RBM12B	0.419155	0.453005	0.502713	0.551568	0.65912	0.412919
LOC528332	0.419155	0.820592	0.571709	0.333269	0.469031	0.444925
MCM5	0.419155	0.41149	0.811735	0.498683	0.33532	0.474389
RPS27L	0.419155	0.724232	0.624609	0.430782	0.326632	0.482003
C17H4orf46	0.419155	0.525527	0.501157	0.559071	0.418868	0.505103
PPP1R27	0.419155	0.594085	0.769568	0.337083	0.344492	0.533514
EVL	0.419155	0.272953	0.927625	0.346547	0.344492	0.653822
SLC18B1	0.419377	0.285915	0.647606	0.360948	0.947508	0.426278
ACAA1	0.419377	0.342093	0.979116	0.346547	0.321266	0.496263
HDAC11	0.419377	0.298119	0.868011	0.478532	0.324304	0.57811
LOC101901923	0.419479	0.361588	0.577528	0.477924	0.877307	0.342562
IFT81	0.419479	0.368003	0.58557	0.418957	0.877307	0.382765
LTBP1	0.419479	0.331717	0.887115	0.651505	0.312436	0.404357
ISCA1	0.419479	0.347095	0.502009	0.407972	0.960667	0.41645
CCND3	0.419479	0.274601	0.802703	0.618632	0.452814	0.422039
WDR83	0.419479	0.429419	0.858127	0.3422	0.502114	0.431581
DPP9	0.419479	0.673591	0.498124	0.591266	0.323195	0.493119
SERF2	0.419479	0.278952	0.808922	0.342539	0.683458	0.505
GRTP1	0.419479	0.3438	0.930473	0.398304	0.321266	0.528149
ZBTB40	0.420385	0.274601	0.557833	0.481673	0.89806	0.444925
LOC100848598	0.420385	0.38632	0.598293	0.592521	0.312183	0.665372
IL6R	0.420826	0.512684	0.577528	0.360948	0.841282	0.361561
ZNF771	0.420826	0.364436	0.921793	0.335443	0.3403	0.578953
PRR14	0.420826	0.323462	0.863805	0.357787	0.315207	0.730888
FAM189A2	0.420881	0.344711	0.664069	0.765748	0.476343	0.361494
TARDBP	0.420881	0.273426	0.558997	0.533091	0.809027	0.473407
STAB1	0.420881	0.267832	0.695534	0.504993	0.662462	0.482003
FHL1	0.420881	0.274601	0.481945	0.424988	0.320056	0.99994
EXOSC7	0.421141	0.443564	0.847267	0.467081	0.355318	0.432968
ATP5E	0.421637	0.505079	0.553679	0.454815	0.687954	0.406982
MAP7D3	0.421637	0.277368	0.53156	0.483251	0.959212	0.413427
AGA	0.421637	0.567756	0.502713	0.483251	0.579504	0.431581
ADO	0.421637	0.304033	0.571709	0.421905	0.932331	0.431581
SIGIRR	0.421637	0.285915	0.997875	0.340722	0.321266	0.431659
SLC25A26	0.421637	0.277326	0.931452	0.473218	0.405541	0.443879
CNOT10	0.421637	0.286539	0.555244	0.60995	0.662462	0.494472
PNPLA2	0.421637	0.293039	0.910587	0.373954	0.353517	0.607064
FARS2	0.421637	0.269399	0.883314	0.377388	0.325184	0.728805
PLAU	0.421637	0.274601	0.486424	0.601089	0.373993	0.861239
SUV420H2	0.421754	0.299296	0.875599	0.3422	0.712611	0.417692
RPS14	0.421754	0.285915	0.949509	0.355338	0.334678	0.601741
UBL7	0.422035	0.274601	0.963586	0.346547	0.343015	0.603402
IRX3	0.422139	0.557	0.602229	0.35326	0.567078	0.497945
DYNLRB1	0.422178	0.306462	0.911474	0.487385	0.442874	0.389427
RPL18	0.422178	0.279194	0.979116	0.360018	0.312436	0.561804
LOC101906485	0.422669	0.270999	0.495458	0.999153	0.344492	0.364587
ENY2	0.422669	0.564357	0.477914	0.739958	0.408171	0.408788
NPEPL1	0.422669	0.56654	0.872335	0.340722	0.366189	0.453149
MIF4GD	0.422669	0.308777	0.723494	0.438338	0.602822	0.510436
BOLA-DMA	0.422669	0.378411	0.742423	0.360501	0.383819	0.701282
MOSC2	0.423196	0.955558	0.492511	0.509955	0.31788	0.375237
FAM114A1	0.423196	0.285915	0.571709	0.577932	0.800186	0.430146
RBM38	0.423196	0.342737	0.837993	0.419316	0.370533	0.581321
FAM149A	0.423196	0.274601	0.558997	0.476015	0.592665	0.690713
EML3	0.423318	0.40052	0.776744	0.552267	0.385439	0.450732
NIPSNAP3A	0.423318	0.274601	0.565077	0.978378	0.382235	0.452452
SLC25A28	0.423318	0.282313	0.851209	0.60562	0.370489	0.476017
PTMS	0.423693	0.532398	0.878314	0.416067	0.355318	0.393051
TMCC2	0.423693	0.331717	0.888809	0.360948	0.581507	0.418654
LSM6	0.423693	0.496193	0.624525	0.601238	0.388873	0.460866
RELB	0.423693	0.404578	0.914036	0.355025	0.385439	0.475177
B3GNT3	0.423901	0.423568	0.690547	0.697446	0.393192	0.394553
MDH2	0.423901	0.304597	0.78721	0.373587	0.542503	0.57434
WDR62	0.424079	0.308234	0.582855	0.460373	0.602508	0.62505
FOXO3	0.424538	0.272953	0.558997	0.774407	0.666343	0.421371
FAM127C	0.424538	0.308413	0.840635	0.355338	0.50683	0.565064
COTL1	0.424538	0.299296	0.736529	0.340474	0.376505	0.888583
PPA1	0.424613	0.461496	0.495802	0.373402	0.774124	0.511774
INTS8-2	0.424936	0.281909	0.511859	0.346547	0.644353	0.876826
DOCK1	0.425224	0.711861	0.670721	0.349681	0.531454	0.382765
ITGB1BP3	0.425224	0.6046	0.854059	0.39346	0.324304	0.432968
TSPAN15	0.425224	0.283365	0.51269	0.383872	0.996378	0.444105
SCARB1	0.425224	0.794283	0.585226	0.482983	0.335737	0.444825
KIAA1522	0.425224	0.405349	0.799927	0.510613	0.333779	0.515848
RAB3IL1	0.425224	0.496193	0.792788	0.390874	0.365521	0.523067
NFKBIL1	0.425224	0.279037	0.958676	0.419062	0.340466	0.528149
ESRRB	0.425224	0.324611	0.642772	0.337083	0.81308	0.560618
PHC1	0.426037	0.340345	0.651399	0.407817	0.582598	0.604626
RPS6KA1	0.426099	0.345813	0.773968	0.713249	0.348721	0.444925
LOC789200	0.426099	0.325704	0.965808	0.433024	0.323195	0.474389
HIC2	0.426099	0.296159	0.712625	0.472665	0.647363	0.494585
LOC101906293	0.42648	0.296159	0.606839	0.998531	0.33532	0.350075
GGA3	0.42648	0.308304	0.652685	0.40055	0.844301	0.467836
CIZ1	0.426966	0.48633	0.747504	0.360948	0.449304	0.528116
FAM98C	0.426966	0.306036	0.845566	0.427705	0.420964	0.564977
C24H18orf8	0.42727	0.329749	0.702698	0.886345	0.338799	0.432694
C19H17orf85	0.427459	0.637784	0.713645	0.445478	0.369435	0.453257
LOC506598	0.427459	0.355674	0.930473	0.39346	0.373538	0.48788
SLC25A10	0.427691	0.460398	0.928065	0.340997	0.379134	0.467224
COA3	0.427691	0.363808	0.848954	0.411041	0.491389	0.467224
ADAMTS4	0.427691	0.336996	0.502713	0.957176	0.355029	0.491779
MYLK4	0.427691	0.540319	0.742423	0.439114	0.331961	0.54304
IER3	0.427979	0.30323	0.533118	0.958768	0.442874	0.42559
SORBS2	0.428189	0.401367	0.489135	0.658347	0.737692	0.371391
THRB	0.428189	0.307192	0.58179	0.605093	0.498328	0.594045
SEMA6A	0.429089	0.277049	0.513537	0.913363	0.687954	0.350805
COX14	0.429089	0.298119	0.876494	0.482357	0.540514	0.408788
PARM1	0.429089	0.289186	0.606839	0.91013	0.405449	0.467224
LOC100335716	0.429089	0.423639	0.721774	0.441351	0.485534	0.503027
UFD1L	0.429089	0.495805	0.717638	0.457342	0.392058	0.511544
TTF2	0.429089	0.363844	0.489135	0.952507	0.322327	0.536154
ORAI1	0.429089	0.286539	0.883288	0.361203	0.523851	0.536154
S1PR3	0.429089	0.38151	0.648448	0.667702	0.353517	0.543838
COL6A2	0.429089	0.296552	0.747168	0.525438	0.435916	0.583034
TRIOBP	0.429089	0.374839	0.660691	0.533091	0.392476	0.607732
APBA3	0.429089	0.325497	0.801197	0.491835	0.349259	0.618766
HMG20B	0.429782	0.395032	0.747504	0.396431	0.341163	0.725062
TMBIM1	0.429924	0.371165	0.723494	0.371279	0.67403	0.496337
GDAP1	0.42998	0.296159	0.486424	0.371952	0.993368	0.495796
NUP210	0.430966	0.412471	0.756724	0.415926	0.535457	0.474986
HECTD3	0.430966	0.537183	0.858127	0.408151	0.327417	0.475656
SCRIB	0.430966	0.386359	0.917422	0.346547	0.382955	0.530962
DCTPP1	0.430966	0.38632	0.946631	0.348868	0.33532	0.543838
SHMT2	0.430966	0.448953	0.767607	0.390874	0.385439	0.591197
SUGP1	0.430966	0.35113	0.883314	0.360948	0.378535	0.603226
PRAF2	0.431318	0.526364	0.769556	0.349681	0.44935	0.499401
LOC101904071	0.431318	0.274601	0.514799	0.351169	0.414359	0.99994
ZNF326	0.431384	0.296552	0.703083	0.940389	0.38142	0.382765
STOML1	0.431459	0.303448	0.526062	0.450703	0.996378	0.369659
BNIPL	0.431459	0.296159	0.582855	0.565458	0.344492	0.854778
FZD9	0.431548	0.32709	0.944282	0.481673	0.338396	0.476125
RFWD3	0.431548	0.296159	0.495458	0.3422	0.996378	0.479503
TNXB	0.431548	0.387589	0.555244	0.432317	0.732818	0.528149
[truncated: 25,027 more rows]
[truncated: 1 more columns]
